# Supplementary material for: Genome-wide identification, evolution, and role of SPL gene family in beet (Beta vulgaris L.) under cold stress
Source: BMC Genomics. 2024 Jan 23;25:101. doi: 10.1186/s12864-024-09995-5 (PMC10804631; doi:10.1186/s12864-024-09995-5)
Supplement: Supplementary file 1 — Supplementary Material 1 [file 12864_2024_9995_MOESM1_ESM.xls]

## Sheet: SPL gene information
Table S1: 8 BvSPL genes identified and protein sequences.
Group	Gene name	Accession number/Gene ID	Protein length	Instability index (II)	Grand Average of Hydropathicity	Molecular weight （Mw)/KDa	Isoelectric point (pI)	Location	Domain	Subcellular localization prediction	exon
Ⅱ	BvSPL1	transcript:KMT15449	992	53.21	-0.384	110395	6.41	Chr3	SBP、ANK	Nucleus	10
Ⅷ	BvSPL2	transcript:KMT15343	376	58.26	-0.61	39890.9	8.83	Chr3	SBP	Nucleus	4
Ⅵ	BvSPL3	transcript:KMT13146	267	49.05	-1.24	30332.4	9.63	Chr4	SBP	Nucleus	3
Ⅱ	BvSPL4	transcript:KMT10719	996	53.01	-0.429	110703	5.61	Chr5	SBP、ANK	Nucleus	10
Ⅶ	BvSPL5	transcript:KMT09667	346	65.81	-0.637	38162.5	8.65	Chr6	SBP	Nucleus	3
Ⅳ	BvSPL6	transcript:KMT08899	452	55.08	-0.558	49963	6.07	Chr6	SBP	Nucleus	3
Ⅶ	BvSPL7	transcript:KMT07428	386	49.73	-0.595	42129.9	8.63	Chr6	SBP	Nucleus	3
Ⅴ	BvSPL8	transcript:KMT07450	460	55.86	-0.622	50386.2	8.63	Chr6	SBP	Nucleus	4

## Sheet: SPL gene sequences
Table S1: 8 BvSPL genes identified and protein sequences
Gene	Gene ID	Sequence Type	Sequences
BvSPL1	transcript:KMT15449	CDS	ATGGAAGCTAAAAATGGAGGAAAAAGTGATTTCTACGGACCTTTAGTGAATGAAATGAAGGGTGTAGGAAAGAGAGCATTAGAATGGGATTTGAATGATTGGAAATGGGATGGTGATCGTTTGATTGCGAGTTCGTTGAATCCGGCACCATTGGATTGTAGGAGTAAGCAGCTTTTCCCCCTTGGGCCGGAACCTGGGGCGAACTCGAATGTTGCAAACGGGTCATTTTGTTCCAAGGATGTTGACAAAACTAATGAGAAAGGGAAGAGGGAAATGGAGAAGAGGAGGAGGGTTGTTGTTGTTCCGGAGGAAAACGAGTTGAGTGATGCTGAGCCACTTAATTTGAAGTTGGGTGAGCAGGTTTATTCTATAGTAGAGTGTGAGGTTGATAAATTGGAA…
BvSPL1	transcript:KMT15449	Protein	MEAKNGGKSDFYGPLVNEMKGVGKRALEWDLNDWKWDGDRLIASSLNPAPLDCRSKQLFPLGPEPGANSNVANGSFCSKDVDKTNEKGKREMEKRRRVVVVPEENELSDAEPLNLKLGEQVYSIVECEVDKLEGKSVKKSKLAGTSQPVCQVEGCRADLSNAKDYHRRHKVCEVHSKAGEALVGNFMQRFCQQCSRFHALQEFDEGKRSCRRRLAGHNKRRRKTLADSSPNVGSVADERSASHLLISLLRILSNLHTNASNESKEQDLISHLLRNLASQVDGSNLPNLQQGSQSLLNAGISVGIPEKNPSRAQESSHDVPSSEAKLGLLTREHQHETQQTPPASQPGLYQAAGGSIPAKGSVQEAYLGRHRLSNIDLNNVYNDSEECTDDLEKGQGTAA…
BvSPL2	transcript:KMT15343	CDS	ATGGATACGGGTTCAAATTATCCGACCGTTAAGGGGTCATCATCAACCTCTTCATCATCTGGGTTGTCGGATTCTTTAAATGGGCTGAAATTTGGGCAAAAAATATACTTTGAAGATGTGGGTGGTGTTGGAACTTCCGGCAAGTCTTCCGTCGCCGGAAGTGGTGGTGCTCCGGCGAAAAGGGCCGGAAAAGGGGTGGTGCAAAGTGGGCAACCACCAAGGTGTCAAGTAGAAGGGTGTAAGATAGATCTTAGTGATGCTAAAACTTATTATTCTAGGCATAAAGTTTGTGGTATGCACTCTAAATCTTCTGTTGTTATTGTTGCTGGTCTTGAGCAACGTTTTTGCCAGCAGTGCAGCAGATTTCATCGGCTTCCTGAATTTGACCAAGGGAAACGA…
BvSPL2	transcript:KMT15343	Protein	MDTGSNYPTVKGSSSTSSSSGLSDSLNGLKFGQKIYFEDVGGVGTSGKSSVAGSGGAPAKRAGKGVVQSGQPPRCQVEGCKIDLSDAKTYYSRHKVCGMHSKSSVVIVAGLEQRFCQQCSRFHRLPEFDQGKRSCRRRLAGHNERRRKPPPGSLLSSRLGRLSSSLFGDNTGGSGGFLLDFSSYPRHSERDLWPGSETSEQVSGSQSRSIMWPGNSEDPPSKMFLQGSASGSSFSFPPGQCIGGVSSDSSCALSLLSNQTWSSRNQSSSTGLGNSMNIDGAPVSHSAAGHSVTVAHLPSSSSPWGFKANDDPNCGLHTVPSGHLGLGQISQPHFSSQYHHGDLMMDQVHDGGRQYMDVDHSRAYNSATTHHVDWSL
BvSPL3	transcript:KMT13146	CDS	ATGGACTTCCACAAACCAGAAAACACTGCCACGTCGAAGAGGATGATGATGATGATGATGAGAGACAAAACAACAAAAACAAGAACATCCCACAAAAATAATACTAGTACTATCAACTTTGTAGATCATGATCAAGAAGATAAACTCTCTGATGATGACAACAACAACAACAACAACAACAACAACAACCACATGGGTGTTGCTGATCAAGAACATGAATTGACTATGTCAAGAACAACACATGATACTTTTACTACTACTACGACAACCACTAATGATGAAAAGAAACCAAAGAGAGCAACTGCTGCTCACACGGGGCGAAGAGTTGCGAGTGCTGCTGGTGGTGGTGGCGGCGAAAGAGGAGGAATCATAAGCTGTCAAGCGGAGAAGTGTACCGCA…
BvSPL3	transcript:KMT13146	Protein	MDFHKPENTATSKRMMMMMMRDKTTKTRTSHKNNTSTINFVDHDQEDKLSDDDNNNNNNNNNNHMGVADQEHELTMSRTTHDTFTTTTTTTNDEKKPKRATAAHTGRRVASAAGGGGGERGGIISCQAEKCTADLTDAKRYHRRHKVCEFHAKAPSVLVSNLRQRFCQQCSRNSGILQLWRIYITCRFHELSEFDETKRSCRRRLAGHNERRRKSSSDTQGEGGSSSNQTKGNNPQFRPPSDHERANITQISYSGNGTSTYKQFQIR
BvSPL4	transcript:KMT10719	CDS	ATGGCTGAATTCCATGGCATAGACCCCTCTCAATTTAGGGGTATGGTAAAGAGGGGCGTAGAGTGGGATTTGAATCAATGGAATTGGGATGGAGACCTTTTTATTGCTACCCCTACCAATTTTCAAGCTAAGCAATTCATCCCTGTTGTTCCTGTTTCCGGGAATTCCTCAAACACCTCGTCGTCGTGCTCCGATGATGTCCATTATCCTATTGATGATGGAAGAAGAGAATTAGAGAGGAAAAGGAGGGTTATTGTTGTTGAAGAGGATAATTTGGAGGAGCCGGGATCCTTGACCTTAAAGCTTGGTGGAAACTGTTTTCCTCCCGTCCCTGAGGGCGAAAGGGAAGTCGGTAATTGGGAGGGATCAAGTGGGAAGAAGACCAAGTTGGCGGCTGGG…
BvSPL4	transcript:KMT10719	Protein	MAEFHGIDPSQFRGMVKRGVEWDLNQWNWDGDLFIATPTNFQAKQFIPVVPVSGNSSNTSSSCSDDVHYPIDDGRRELERKRRVIVVEEDNLEEPGSLTLKLGGNCFPPVPEGEREVGNWEGSSGKKTKLAAGGSSNRALCQVEDCGADLTKAKDYHRRHKVCEMHSKATKALVANVMQRFCQQCSRFHALQEFDEGKRSCRRRLAGHNKRRRKTQPDTVAGGNSVNDEQTNSALLMSLLRILSNMHANNKSNQSTDQDLVAQLLRSLASPSGSHMGKGLHGVSHESQKIINGGIANKNGHSEKMSHFLSNDDMNPPQVIDQHPAPPDSEIPRKGLYADNSKSSEIQAVSSQEPGSSFPMKDSPPAYSEITAGRMKLNNFDLNDAYVDSDDGMEDLERS…
BvSPL5	transcript:KMT09667	CDS	ATGGAGTGGGATTCAAAAACATGTGGTTGGAGTGGTGTGAGTAAGTTAGAGCTTCAAGATCATCATCACTTGGCTACATTTGCGGGTTCGAGTGGCTCAGGTATCATCAACATGTTTTCTGTGGATCTAAAGCTGGGAAGGTTGGAAGATATGGGAGATGTTCCTAGGGAGAATATGAAGAATTCAATGCCCTTGAACACGGTTTCTTCTTCACCAGTGTTAGCTCTGTCAAAAAGGGGAAGGCCACGCAACAGCGGAGCTCAAAGTACTGTCCTTTGCTCAGTTGATGGCTGCACTTCCGACCTCAATCAATGCAGGGAATACCATCGCCGCCATAAGGTGTGCGAGAGGCACTCCAAGACGCCGGTTGTTCTTGTTGGTGGGAAGGAGCAGCGGTTT…
BvSPL5	transcript:KMT09667	Protein	MEWDSKTCGWSGVSKLELQDHHHLATFAGSSGSGIINMFSVDLKLGRLEDMGDVPRENMKNSMPLNTVSSSPVLALSKRGRPRNSGAQSTVLCSVDGCTSDLNQCREYHRRHKVCERHSKTPVVLVGGKEQRFCQQCSRFHSLEEFDEVKRSCRKRLDGHNRRRRKRQPEIFYTPDSAASFLSSQTGDGMLQFCCPQMHTGNWPTISQPDLYFRNNQETIHQPFLNNEVAPTGSRRGGLKVSPDNTGCALSLLSRYSSQSPGICVVPTMQPTTMSSSSAQGSSTTLHLNNSFSQLSCSQGLEDIESSASFSSSMNNTSARSFGGFHSARDGLCENGSSRIFPSGWD
BvSPL6	transcript:KMT08899	CDS	ATGTCAGAAGGAAAGAATGTGTGGGTATCTGAAGAAGTGGAATTCCCAGTTGATGGTAATGGATGTAAGAATAAATTGATGGGATGTGAAATGAAACCCTATTTTAATGTTGAAAATTACCCACTAATCTCAAATACACAAGCACTTGAGAGATTGGATTTTATGGATTTGGGGTTTGCTGATGATATTAGGAAGTCATATTCAATTTCTAGTGAACCAAGTGGGGAGGTTTTTAGTGATGAAATAGGTACTGATTATCCCTCATTTGGTGAAGAAAGAGAATCAGGTTCAAGAACTTCAAATGATTTTATGCAATCAAGTAAACAGGATTTTTCACTTGTTGATTTGAAGTTGGGTAGGCTGACAGATAGTGGAATTGCCAATGATAGTGTAGCTGAG…
BvSPL6	transcript:KMT08899	Protein	MSEGKNVWVSEEVEFPVDGNGCKNKLMGCEMKPYFNVENYPLISNTQALERLDFMDLGFADDIRKSYSISSEPSGEVFSDEIGTDYPSFGEERESGSRTSNDFMQSSKQDFSLVDLKLGRLTDSGIANDSVAEPSMMLSSPAKKARPTLSMRSSNCQVLGCNKDLSSCKSYYRRHKVCDLHTKTPKVIVDGIEQRFCQQCSRFHLLAEFDDIKRSCRRRLAAHNKRRRKPHFTSESGSGIIDFSSLGFPEVMPSVFLGPCKDEEGIEDSTKSSDFHLQMGCIREKMDKIPANVKGTFVDLAKPTIETLSSIQQSSRALSLLSAQSHSMSSQSLETASMTLINNRSHVANADSNLGHALNHSTGFFKTIAQHGPQPGMYLMEADEEGLTTNNPTNGNVVG…
BvSPL7	transcript:KMT07428	CDS	ATGGGCTATAATCTAAAGAGGAATTACTGTGACTTGGCTAAGTTGGAGAAGCTTGGGATTGCTACTATTCTTTCAGCCACTTTTGGGTCCTCTAGCTTTGAAACAGAGAAGAAGGCAGAGGGGGAGAGCCTTGTGGATTTGAAACTTGGAAGTTTAGGTGACTTTGGAAAAGGATTGGCTAACAACTTCGAGGATCATACACTCTATCCTCTTATGGACCCATTTTTATCAACAGCTGGATCATCTAAAAGGCCTCGAATACCGAGTAGCGGAGGCCAAGTCGTTTCGTGCTTGGTGGATGGATGCAAGGCAGACCTTAGTAAATGCCGGGACTACCACCGGCGCCATAAAGTTTGTGAGATGCACTCCAAGACCCCAAGAGTTACAATTGGGGGTAAT…
BvSPL7	transcript:KMT07428	Protein	MGYNLKRNYCDLAKLEKLGIATILSATFGSSSFETEKKAEGESLVDLKLGSLGDFGKGLANNFEDHTLYPLMDPFLSTAGSSKRPRIPSSGGQVVSCLVDGCKADLSKCRDYHRRHKVCEMHSKTPRVTIGGNVQRFCQQCSRFHSLEEFDEGKRSCRKRLEGHNRRRRKPQPEPLPVTHGNFLSASQGSRFLAFNNQPIIPATSVTATWSGGVKSESNPALYNSAVPSSYSQAYRGRQFPFLQVPETSLSGVSSADQTLHHDGSSNSTQKSIFCNGLNQVMDSDRALSLLSSSTAETPEMGLGRMIHHPSPINPTRPMLSGLHYNNLASQYSSQSHGLEGHPESSGLFANMRSNNSLCQDVFQNETDASSASGGGGHQTLSFSWE
BvSPL8	transcript:KMT07450	CDS	ATGAGTGCGATTTCAATGATGGAATTGAATGCAAAAAGTCCCTTCTTGTGGGACTGGGAGAATTTGGTCATGTTTAACACAAAGGCAGCTGAAGCACCTAAAAAATTGCAGTTAGTGGACTCTGAGATTGAGGGGATAGATGGCTTTGAAGTTGGGTCTTTCTATTCATCTGGAGGTCGCAGTGATGGCGGTACTGCTTCTGACTTGGGATATGCTTCCTCATCTAAAAGCTCAAAATCAGCTTCTGTTGATTCATCCACTGATAGAGAGATCAAAGGAACCCAGTTCTCATTGGAGACAGCTGATTGTTTTCAACAGGATCTTAGAAACAGGAAAGATTTGGTTAATAATTCTGGGATGGCAAGAACATCACCAACAATTGAAAGTTCAGCTGCTTCT…
BvSPL8	transcript:KMT07450	Protein	MSAISMMELNAKSPFLWDWENLVMFNTKAAEAPKKLQLVDSEIEGIDGFEVGSFYSSGGRSDGGTASDLGYASSSKSSKSASVDSSTDREIKGTQFSLETADCFQQDLRNRKDLVNNSGMARTSPTIESSAASGESLIALELGKRTYFEDVSGASNVRTTARTPLPPDSVTKKSKTSPLSTESPRCQVEGCNIDLSSAKDYHRKHRVCESHSKCPKVVINGLERRFCQQCSRFHGLSEFDQKKRSCRRRLSDHNARRRKPKPEVIQFNSMRLTSSLYEGRNQLNFSFDQVPMLQTRHGTWDSASDSKVTLAKSGFFNNIKSGGTDELHSTHNGLHSPATKITPVSTQLMPSKGVPSDVFQRGLPVSVAPSNLGAAQDFRALSLLSTSSWGSCDPEPSAL…
