# Supplementary material for: Genome-wide identification, evolution, and role of SPL gene family in beet (Beta vulgaris L.) under cold stress
Source: BMC Genomics. 2024 Jan 23;25:101. doi: 10.1186/s12864-024-09995-5 (PMC10804631; doi:10.1186/s12864-024-09995-5)
Supplement: Supplementary file 3 — Supplementary Material 3 [file 12864_2024_9995_MOESM3_ESM.xls]

## Sheet: Cis-acting element
Table S3: The cis-acting element of the promoter sequence 2,000 bp upstream of 8 SPL genes in Beta vulgaris and conserved Motifs of BvSPL Protein.
Gene name	Cis-regulatory elements	Sequence	position	Base number	Strand Matrix	Organism	Function
BvSPL1	ABRE	ACGTG	554	5	+	Arabidopsis thaliana	cis-acting element involved in the abscisic acid responsiveness
BvSPL1	G-box	TACGTG	553	6	+	Arabidopsis thaliana	cis-acting regulatory element involved in light responsiveness
BvSPL1	CAAT-box	CCAAT	1332	5	+	Arabidopsis thaliana	common cis-acting element in promoter and enhancer regions
BvSPL1	CAAT-box	CCAAT	1606	5	+	Arabidopsis thaliana	common cis-acting element in promoter and enhancer regions
BvSPL1	CAAT-box	CCAAT	1987	5	-	Arabidopsis thaliana	common cis-acting element in promoter and enhancer regions
BvSPL1	TATA-box	ccTATAAAaa	324	9	+	Arabidopsis thaliana	core promoter element around -30 of transcription start
BvSPL1	TATA-box	TATA	346	4	+	Arabidopsis thaliana	core promoter element around -30 of transcription start
BvSPL1	TATA-box	TATAA	547	5	-	Arabidopsis thaliana	core promoter element around -30 of transcription start
BvSPL1	TATA-box	TATA	548	4	+	Arabidopsis thaliana	core promoter element around -30 of transcription start
BvSPL1	TATA-box	TATTTAAA	748	8	+	Arabidopsis thaliana	core promoter element around -30 of transcription start
BvSPL1	TATA-box	TATAA	929	5	-	Arabidopsis thaliana	core promoter element around -30 of transcription start
BvSPL1	TATA-box	TATA	930	4	+	Arabidopsis thaliana	core promoter element around -30 of transcription start
BvSPL1	TATA-box	TATA	953	4	+	Arabidopsis thaliana	core promoter element around -30 of transcription start
BvSPL1	TATA-box	taTATAAAtc	959	9	-	Arabidopsis thaliana	core promoter element around -30 of transcription start
BvSPL1	TATA-box	TATATAA	962	7	-	Arabidopsis thaliana	core promoter element around -30 of transcription start
BvSPL1	TATA-box	TATATA	963	6	+	Arabidopsis thaliana	core promoter element around -30 of transcription start
BvSPL1	TATA-box	TATA	965	4	+	Arabidopsis thaliana	core promoter element around -30 of transcription start
BvSPL1	TATA-box	TATA	975	4	+	Arabidopsis thaliana	core promoter element around -30 of transcription start
BvSPL1	TATA-box	TATA	1033	4	-	Arabidopsis thaliana	core promoter element around -30 of transcription start
BvSPL1	TATA-box	TATTTAAA	1134	8	+	Arabidopsis thaliana	core promoter element around -30 of transcription start
BvSPL1	TATA-box	TATA	1210	4	-	Arabidopsis thaliana	core promoter element around -30 of transcription start
BvSPL1	GT1-motif	GGTTAA	515	6	-	Arabidopsis thaliana	light responsive element
BvSPL1	GT1-motif	GGTTAA	649	6	+	Arabidopsis thaliana	light responsive element
BvSPL1	MBS	CAACTG	1778	6	-	Arabidopsis thaliana	MYB binding site involved in drought-inducibility
BvSPL1	MYB	CAACAG	115	6	-	Arabidopsis thaliana
BvSPL1	MYB	TAACCA	1329	6	+	Arabidopsis thaliana
BvSPL1	MYB	TAACCA	1553	6	+	Arabidopsis thaliana
BvSPL1	box S	AGCCACC	877	7	-	Arabidopsis thaliana
BvSPL1	AT~TATA-box	TATATAAA	961	8	-	Arabidopsis thaliana
BvSPL1	AT~TATA-box	TATATA	963	6	+	Arabidopsis thaliana
BvSPL1	STRE	AGGGG	810	5	+	Arabidopsis thaliana
BvSPL1	STRE	AGGGG	1731	5	-	Arabidopsis thaliana
BvSPL1	W box	TTGACC	226	6	+	Arabidopsis thaliana
BvSPL1	W box	TTGACC	859	6	-	Arabidopsis thaliana
BvSPL1	Myb	TAACTG	112	6	+	Arabidopsis thaliana
BvSPL1	Myb	TAACTG	266	6	+	Arabidopsis thaliana
BvSPL1	Myb	TAACTG	1417	6	-	Arabidopsis thaliana
BvSPL1	Myb	CAACTG	1778	6	-	Arabidopsis thaliana
BvSPL1	MYB-like sequence	TAACCA	1329	6	+	Arabidopsis thaliana
BvSPL1	MYB-like sequence	TAACCA	1553	6	+	Arabidopsis thaliana
BvSPL1	AP-1	TGAGTTAG	685	8	-	Arabidopsis thaliana
BvSPL1	MYC	CATGTG	1347	6	-	Arabidopsis thaliana
BvSPL1	MYC	CATTTG	1395	6	+	Arabidopsis thaliana
BvSPL1	MYC	CATGTG	1702	6	+	Arabidopsis thaliana
BvSPL1	AAGAA-motif	GAAAGAA	1757	7	-	Avena sativa
BvSPL1	TATA-box	TATAAAT	545	7	-	Brassica juncea	core promoter element around -30 of transcription start
BvSPL1	TATA-box	TATAAAT	960	7	-	Brassica juncea	core promoter element around -30 of transcription start
BvSPL1	TATA-box	ATTATA	928	6	+	Brassica napus	core promoter element around -30 of transcription start
BvSPL1	TATA-box	ATATAT	952	6	+	Brassica napus	core promoter element around -30 of transcription start
BvSPL1	TATA-box	ATATAT	974	6	+	Brassica napus	core promoter element around -30 of transcription start
BvSPL1	G-box	TAACACGTAG	552	9	-	Brassica oleracea	cis-acting regulatory element involved in light responsiveness
BvSPL1	TATA-box	TATAAATA	544	8	-	Daucus carota	core promoter element around -30 of transcription start
BvSPL1	TATA-box	TATAAA	546	6	-	Helianthus annuus	core promoter element around -30 of transcription start
BvSPL1	TATA-box	TATAAA	961	6	-	Helianthus annuus	core promoter element around -30 of transcription start
BvSPL1	ERE	ATTTTAAA	412	8	+	Nicotiana glutinos
BvSPL1	ERE	ATTTTAAA	750	8	-	Nicotiana glutinos
BvSPL1	ERE	ATTTTAAA	1136	8	-	Nicotiana glutinos
BvSPL1	CAAT-box	CAAT	23	4	+	Nicotiana glutinosa
BvSPL1	CAAT-box	CAAT	53	4	+	Nicotiana glutinosa
BvSPL1	CAAT-box	CAAT	362	4	+	Nicotiana glutinosa
BvSPL1	CAAT-box	CAAT	507	4	-	Nicotiana glutinosa
BvSPL1	CAAT-box	CAAT	562	4	+	Nicotiana glutinosa
BvSPL1	CAAT-box	CAAT	603	4	-	Nicotiana glutinosa
BvSPL1	CAAT-box	CAAT	659	4	+	Nicotiana glutinosa
BvSPL1	CAAT-box	CAAT	691	4	+	Nicotiana glutinosa
BvSPL1	CAAT-box	CAAT	815	4	+	Nicotiana glutinosa
BvSPL1	CAAT-box	CAAT	941	4	-	Nicotiana glutinosa
BvSPL1	CAAT-box	CAAT	996	4	+	Nicotiana glutinosa
BvSPL1	CAAT-box	CAAT	1217	4	+	Nicotiana glutinosa
BvSPL1	CAAT-box	CAAT	1333	4	+	Nicotiana glutinosa
BvSPL1	CAAT-box	CAAT	1437	4	+	Nicotiana glutinosa
BvSPL1	CAAT-box	CAAT	1497	4	-	Nicotiana glutinosa
BvSPL1	CAAT-box	CAAT	1607	4	+	Nicotiana glutinosa
BvSPL1	CAAT-box	CAAT	1763	4	+	Nicotiana glutinosa
BvSPL1	CAAT-box	CAAT	1841	4	-	Nicotiana glutinosa
BvSPL1	CAAT-box	CAAT	1944	4	-	Nicotiana glutinosa
BvSPL1	CAAT-box	CAAT	1982	4	-	Nicotiana glutinosa
BvSPL1	WUN-motif	AAATTACT	1693	8	-	Nicotiana glutinosa
BvSPL1	TCA-element	CCATCTTTTT	1607	9	+	Nicotiana tabacum	cis-acting element involved in salicylic acid responsiveness
BvSPL1	Myb-binding site	CAACAG	115	6	-	Nicotiana tabacum
BvSPL1	TATA-box	TACATAAA	967	8	+	Oryza sativa	core promoter element around -30 of transcription start
BvSPL1	TATA-box	TACAAAA	1428	7	-	Oryza sativa	core promoter element around -30 of transcription start
BvSPL1	TATA-box	TACAAAA	1545	7	-	Oryza sativa	core promoter element around -30 of transcription start
BvSPL1	TATA-box	TACAAAA	1952	7	-	Oryza sativa	core promoter element around -30 of transcription start
BvSPL1	P-box	CCTTTTG	705	7	-	Oryza sativa	gibberellin-responsive element
BvSPL1	CARE	CAACTCCC	384	8	-	Oryza sativa
BvSPL1	MRE	AACCTAA	1081	7	+	Petroselinum crispum	MYB binding site involved in light responsiveness
BvSPL1	Box 4	ATTAAT	42	6	+	Petroselinum crispum	part of a conserved DNA module involved in light responsiveness
BvSPL1	Box 4	ATTAAT	393	6	+	Petroselinum crispum	part of a conserved DNA module involved in light responsiveness
BvSPL1	Box 4	ATTAAT	978	6	+	Petroselinum crispum	part of a conserved DNA module involved in light responsiveness
BvSPL1	Box 4	ATTAAT	1533	6	-	Petroselinum crispum	part of a conserved DNA module involved in light responsiveness
BvSPL1	Box 4	ATTAAT	1908	6	-	Petroselinum crispum	part of a conserved DNA module involved in light responsiveness
BvSPL1	Box 4	ATTAAT	1970	6	-	Petroselinum crispum	part of a conserved DNA module involved in light responsiveness
BvSPL1	Unnamed__2	AACCTAACCT	1809	9	-	Petroselinum hortense
BvSPL1	Unnamed__4	CTCC	162	4	-	Petroselinum hortense
BvSPL1	Unnamed__4	CTCC	303	4	+	Petroselinum hortense
BvSPL1	Unnamed__4	CTCC	385	4	-	Petroselinum hortense
BvSPL1	Unnamed__4	CTCC	1482	4	+	Petroselinum hortense
BvSPL1	Unnamed__4	CTCC	1583	4	-	Petroselinum hortense
BvSPL1	Unnamed__4	CTCC	1728	4	+	Petroselinum hortense
BvSPL1	MBSI	aaaAaaC(G/C)GTTA	642	10.5	+	Petunia hybrida	MYB binding site involved in flavonoid biosynthetic genes regulation
BvSPL1	CAAT-box	CAAAT	181	5	+	Pisum sativum	common cis-acting element in promoter and enhancer regions
BvSPL1	CAAT-box	CAAAT	522	5	-	Pisum sativum	common cis-acting element in promoter and enhancer regions
BvSPL1	CAAT-box	CAAAT	844	5	-	Pisum sativum	common cis-acting element in promoter and enhancer regions
BvSPL1	CAAT-box	CAAAT	1042	5	+	Pisum sativum	common cis-acting element in promoter and enhancer regions
BvSPL1	CAAT-box	CAAAT	1257	5	-	Pisum sativum	common cis-acting element in promoter and enhancer regions
BvSPL1	CAAT-box	CAAAT	1318	5	+	Pisum sativum	common cis-acting element in promoter and enhancer regions
BvSPL1	CAAT-box	CAAAT	1396	5	-	Pisum sativum	common cis-acting element in promoter and enhancer regions
BvSPL1	CAAT-box	CAAAT	1902	5	-	Pisum sativum	common cis-acting element in promoter and enhancer regions
BvSPL1	CAAT-box	CAAAT	1974	5	-	Pisum sativum	common cis-acting element in promoter and enhancer regions
BvSPL1	LAMP-element	CTTTATCA	1448	8	+	Pisum sativum	part of a light responsive element
BvSPL1	WRE3	CCACCT	588	6	-	Pisum sativum
BvSPL1	AT1-motif	AATTATTTTTTATT	367	13	+	Solanum tuberosum	part of a light responsive module
BvSPL1	ABRE4	CACGTA	553	6	-	Zea mays
BvSPL1	ABRE3a	TACGTG	553	6	+	Zea mays
BvSPL1	Unnamed__4	CCCACAGGC	1464	9	-	Zea mays
BvSPL1	Unnamed__1	CGTGG	874	5	+	Zea mays
BvSPL2	ABRE	ACGTG	1104	5	+	Arabidopsis thaliana	cis-acting element involved in the abscisic acid responsiveness
BvSPL2	CAT-box	GCCACT	849	6	+	Arabidopsis thaliana	cis-acting regulatory element related to meristem expression
BvSPL2	CAAT-box	CCAAT	271	5	-	Arabidopsis thaliana	common cis-acting element in promoter and enhancer regions
BvSPL2	CAAT-box	CCAAT	576	5	-	Arabidopsis thaliana	common cis-acting element in promoter and enhancer regions
BvSPL2	CAAT-box	CCAAT	614	5	+	Arabidopsis thaliana	common cis-acting element in promoter and enhancer regions
BvSPL2	CAAT-box	CCAAT	873	5	+	Arabidopsis thaliana	common cis-acting element in promoter and enhancer regions
BvSPL2	CAAT-box	CCAAT	1014	5	-	Arabidopsis thaliana	common cis-acting element in promoter and enhancer regions
BvSPL2	CAAT-box	CCAAT	1096	5	-	Arabidopsis thaliana	common cis-acting element in promoter and enhancer regions
BvSPL2	CAAT-box	CCAAT	1713	5	+	Arabidopsis thaliana	common cis-acting element in promoter and enhancer regions
BvSPL2	CAAT-box	CCCAATTT	1751	8	-	Arabidopsis thaliana	common cis-acting element in promoter and enhancer regions
BvSPL2	CAAT-box	CCAAT	1753	5	-	Arabidopsis thaliana	common cis-acting element in promoter and enhancer regions
BvSPL2	CAAT-box	CCAAT	1866	5	+	Arabidopsis thaliana	common cis-acting element in promoter and enhancer regions
BvSPL2	CAAT-box	CCAAT	1986	5	-	Arabidopsis thaliana	common cis-acting element in promoter and enhancer regions
BvSPL2	TATA-box	TATA	4	4	+	Arabidopsis thaliana	core promoter element around -30 of transcription start
BvSPL2	TATA-box	TATA	229	4	+	Arabidopsis thaliana	core promoter element around -30 of transcription start
BvSPL2	TATA-box	TATA	534	4	+	Arabidopsis thaliana	core promoter element around -30 of transcription start
BvSPL2	TATA-box	TATA	1093	4	-	Arabidopsis thaliana	core promoter element around -30 of transcription start
BvSPL2	TATA-box	TATA	1305	4	-	Arabidopsis thaliana	core promoter element around -30 of transcription start
BvSPL2	TATA-box	TATAA	1390	5	-	Arabidopsis thaliana	core promoter element around -30 of transcription start
BvSPL2	TATA-box	TATA	1391	4	-	Arabidopsis thaliana	core promoter element around -30 of transcription start
BvSPL2	TATA-box	TATA	1524	4	-	Arabidopsis thaliana	core promoter element around -30 of transcription start
BvSPL2	TATA-box	ccTATAAAaa	1637	9	-	Arabidopsis thaliana	core promoter element around -30 of transcription start
BvSPL2	TATA-box	TATAA	1640	5	-	Arabidopsis thaliana	core promoter element around -30 of transcription start
BvSPL2	TATA-box	TATA	1641	4	-	Arabidopsis thaliana	core promoter element around -30 of transcription start
BvSPL2	GT1-motif	GGTTAA	635	6	-	Arabidopsis thaliana	light responsive element
BvSPL2	MBS	CAACTG	1114	6	-	Arabidopsis thaliana	MYB binding site involved in drought-inducibility
BvSPL2	MBS	CAACTG	1340	6	+	Arabidopsis thaliana	MYB binding site involved in drought-inducibility
BvSPL2	MBS	CAACTG	1409	6	+	Arabidopsis thaliana	MYB binding site involved in drought-inducibility
BvSPL2	TCT-motif	TCTTAC	942	6	-	Arabidopsis thaliana	part of a light responsive element
BvSPL2	AE-box	AGAAACTT	711	8	+	Arabidopsis thaliana	part of a module for light response
BvSPL2	MYC	CATTTG	85	6	-	Arabidopsis thaliana
BvSPL2	MYC	CATGTG	130	6	-	Arabidopsis thaliana
BvSPL2	MYC	CAATTG	269	6	+	Arabidopsis thaliana
BvSPL2	MYC	CAATTG	574	6	+	Arabidopsis thaliana
BvSPL2	W box	TTGACC	1154	6	-	Arabidopsis thaliana
BvSPL2	Myb	CAACTG	1114	6	-	Arabidopsis thaliana
BvSPL2	Myb	TAACTG	1129	6	-	Arabidopsis thaliana
BvSPL2	Myb	TAACTG	1162	6	-	Arabidopsis thaliana
BvSPL2	Myb	CAACTG	1340	6	+	Arabidopsis thaliana
BvSPL2	Myb	CAACTG	1409	6	+	Arabidopsis thaliana
BvSPL2	MYB-like sequence	TAACCA	439	6	+	Arabidopsis thaliana
BvSPL2	STRE	AGGGG	354	5	+	Arabidopsis thaliana
BvSPL2	MYB	CAACCA	71	6	+	Arabidopsis thaliana
BvSPL2	MYB	CAACCA	384	6	+	Arabidopsis thaliana
BvSPL2	MYB	TAACCA	439	6	+	Arabidopsis thaliana
BvSPL2	as-1	TGACG	676	5	+	Arabidopsis thaliana
BvSPL2	AAGAA-motif	GAAAGAA	1381	7	+	Avena sativa
BvSPL2	AAGAA-motif	GAAAGAA	1860	7	-	Avena sativa
BvSPL2	TATA-box	ATTATA	1389	6	+	Brassica napus	core promoter element around -30 of transcription start
BvSPL2	TGA-element	AACGAC	1845	6	-	Brassica oleracea	auxin-responsive element
BvSPL2	TATA-box	ATATAA	1523	6	+	Brassica oleracea	core promoter element around -30 of transcription start
BvSPL2	TATA-box	TATACA	1303	6	-	Helianthus annuus	core promoter element around -30 of transcription start
BvSPL2	TATA-box	TATAAA	1639	6	-	Helianthus annuus	core promoter element around -30 of transcription start
BvSPL2	LTR	CCGAAA	1230	6	+	Hordeum vulgare	cis-acting element involved in low-temperature responsiveness
BvSPL2	TGACG-motif	TGACG	676	5	+	Hordeum vulgare	cis-acting regulatory element involved in the MeJA-responsiveness
BvSPL2	CGTCA-motif	CGTCA	676	5	-	Hordeum vulgare	cis-acting regulatory element involved in the MeJA-responsiveness
BvSPL2	ERE	ATTTCATA	509	8	-	Nicotiana glutinos
BvSPL2	CAAT-box	CAAT	1	4	+	Nicotiana glutinosa
BvSPL2	CAAT-box	CAAT	11	4	+	Nicotiana glutinosa
BvSPL2	CAAT-box	CAAT	79	4	-	Nicotiana glutinosa
BvSPL2	CAAT-box	CAAT	91	4	+	Nicotiana glutinosa
BvSPL2	CAAT-box	CAAT	99	4	-	Nicotiana glutinosa
BvSPL2	CAAT-box	CAAT	119	4	+	Nicotiana glutinosa
BvSPL2	CAAT-box	CAAT	139	4	-	Nicotiana glutinosa
BvSPL2	CAAT-box	CAAT	166	4	+	Nicotiana glutinosa
BvSPL2	CAAT-box	CAAT	210	4	-	Nicotiana glutinosa
BvSPL2	CAAT-box	CAAT	216	4	-	Nicotiana glutinosa
BvSPL2	CAAT-box	CAAT	248	4	+	Nicotiana glutinosa
BvSPL2	CAAT-box	CAAT	269	4	+	Nicotiana glutinosa
BvSPL2	CAAT-box	CAAT	283	4	+	Nicotiana glutinosa
BvSPL2	CAAT-box	CAAT	314	4	+	Nicotiana glutinosa
BvSPL2	CAAT-box	CAAT	326	4	+	Nicotiana glutinosa
BvSPL2	CAAT-box	CAAT	346	4	+	Nicotiana glutinosa
BvSPL2	CAAT-box	CAAT	404	4	+	Nicotiana glutinosa
BvSPL2	CAAT-box	CAAT	412	4	-	Nicotiana glutinosa
BvSPL2	CAAT-box	CAAT	432	4	+	Nicotiana glutinosa
BvSPL2	CAAT-box	CAAT	452	4	-	Nicotiana glutinosa
BvSPL2	CAAT-box	CAAT	515	4	-	Nicotiana glutinosa
BvSPL2	CAAT-box	CAAT	521	4	-	Nicotiana glutinosa
BvSPL2	CAAT-box	CAAT	553	4	+	Nicotiana glutinosa
BvSPL2	CAAT-box	CAAT	574	4	+	Nicotiana glutinosa
BvSPL2	CAAT-box	CAAT	588	4	+	Nicotiana glutinosa
BvSPL2	CAAT-box	CAAT	615	4	+	Nicotiana glutinosa
BvSPL2	CAAT-box	CAAT	623	4	-	Nicotiana glutinosa
BvSPL2	CAAT-box	CAAT	705	4	+	Nicotiana glutinosa
BvSPL2	CAAT-box	CAAT	736	4	-	Nicotiana glutinosa
BvSPL2	CAAT-box	CAAT	812	4	-	Nicotiana glutinosa
BvSPL2	CAAT-box	CAAT	874	4	+	Nicotiana glutinosa
BvSPL2	CAAT-box	CAAT	895	4	+	Nicotiana glutinosa
BvSPL2	CAAT-box	CAAT	939	4	-	Nicotiana glutinosa
BvSPL2	CAAT-box	CAAT	1191	4	-	Nicotiana glutinosa
BvSPL2	CAAT-box	CAAT	1317	4	-	Nicotiana glutinosa
BvSPL2	CAAT-box	CAAT	1438	4	-	Nicotiana glutinosa
BvSPL2	CAAT-box	CAAT	1447	4	+	Nicotiana glutinosa
BvSPL2	CAAT-box	CAAT	1482	4	+	Nicotiana glutinosa
BvSPL2	CAAT-box	CAAT	1691	4	+	Nicotiana glutinosa
BvSPL2	CAAT-box	CAAT	1714	4	+	Nicotiana glutinosa
BvSPL2	CAAT-box	CAAT	1840	4	-	Nicotiana glutinosa
BvSPL2	CAAT-box	CAAT	1867	4	+	Nicotiana glutinosa
BvSPL2	TC-rich repeats	ATTCTCTAAC	1531	9	+	Nicotiana tabacum	cis-acting element involved in defense and stress responsiveness
BvSPL2	TCA-element	CCATCTTTTT	1057	9	-	Nicotiana tabacum	cis-acting element involved in salicylic acid responsiveness
BvSPL2	TATA-box	TACAAAA	59	7	-	Oryza sativa	core promoter element around -30 of transcription start
BvSPL2	TATA-box	TACAAAA	186	7	+	Oryza sativa	core promoter element around -30 of transcription start
BvSPL2	TATA-box	TACAAAA	499	7	+	Oryza sativa	core promoter element around -30 of transcription start
BvSPL2	Box 4	ATTAAT	1134	6	-	Petroselinum crispum	part of a conserved DNA module involved in light responsiveness
BvSPL2	chs-CMA2a	TCACTTGA	1927	8	+	Petroselinum crispum	part of a light responsive element
BvSPL2	Unnamed__4	CTCC	53	4	+	Petroselinum hortense
BvSPL2	Unnamed__4	CTCC	274	4	-	Petroselinum hortense
BvSPL2	Unnamed__4	CTCC	579	4	-	Petroselinum hortense
BvSPL2	Unnamed__4	CTCC	748	4	-	Petroselinum hortense
BvSPL2	Unnamed__4	CTCC	754	4	-	Petroselinum hortense
BvSPL2	Unnamed__4	CTCC	921	4	-	Petroselinum hortense
BvSPL2	Unnamed__4	CTCC	971	4	-	Petroselinum hortense
BvSPL2	Unnamed__4	CTCC	987	4	-	Petroselinum hortense
BvSPL2	Unnamed__4	CTCC	1065	4	-	Petroselinum hortense
BvSPL2	Unnamed__4	CTCC	1352	4	+	Petroselinum hortense
BvSPL2	Unnamed__4	CTCC	1360	4	+	Petroselinum hortense
BvSPL2	Unnamed__4	CTCC	1578	4	+	Petroselinum hortense
BvSPL2	Unnamed__4	CTCC	1655	4	+	Petroselinum hortense
BvSPL2	Unnamed__4	CTCC	1711	4	+	Petroselinum hortense
BvSPL2	Unnamed__4	CTCC	1856	4	+	Petroselinum hortense
BvSPL2	CAAT-box	CAAAT	85	5	+	Pisum sativum	common cis-acting element in promoter and enhancer regions
BvSPL2	CAAT-box	CAAAT	306	5	-	Pisum sativum	common cis-acting element in promoter and enhancer regions
BvSPL2	CAAT-box	CAAAT	617	5	-	Pisum sativum	common cis-acting element in promoter and enhancer regions
BvSPL2	CAAT-box	CAAAT	645	5	+	Pisum sativum	common cis-acting element in promoter and enhancer regions
BvSPL2	CAAT-box	CAAAT	658	5	+	Pisum sativum	common cis-acting element in promoter and enhancer regions
BvSPL2	CAAT-box	CAAAT	698	5	+	Pisum sativum	common cis-acting element in promoter and enhancer regions
BvSPL2	CAAT-box	CAAAT	900	5	+	Pisum sativum	common cis-acting element in promoter and enhancer regions
BvSPL2	CAAT-box	CAAAT	1157	5	+	Pisum sativum	common cis-acting element in promoter and enhancer regions
BvSPL2	CAAT-box	CAAAT	1449	5	-	Pisum sativum	common cis-acting element in promoter and enhancer regions
BvSPL2	CAAT-box	CAAAT	1484	5	-	Pisum sativum	common cis-acting element in promoter and enhancer regions
BvSPL2	CAAT-box	CAAAT	1603	5	+	Pisum sativum	common cis-acting element in promoter and enhancer regions
BvSPL2	CAAT-box	CAAAT	1631	5	-	Pisum sativum	common cis-acting element in promoter and enhancer regions
BvSPL2	CAAT-box	CAAAT	1686	5	+	Pisum sativum	common cis-acting element in promoter and enhancer regions
BvSPL2	CAAT-box	CAAAT	1721	5	-	Pisum sativum	common cis-acting element in promoter and enhancer regions
BvSPL2	CAAT-box	CAAAT	1976	5	+	Pisum sativum	common cis-acting element in promoter and enhancer regions
BvSPL2	TATA-box	TATAAAA	1638	7	-	Pisum sativum	core promoter element around -30 of transcription start
BvSPL2	WRE3	CCACCT	1798	6	-	Pisum sativum
BvSPL2	ARE	AAACCA	834	6	-	Zea mays	cis-acting regulatory element essential for the anaerobic induction
BvSPL2	G-box	CACGTC	1103	6	-	Zea mays	cis-acting regulatory element involved in light responsiveness
BvSPL2	GC-motif	CCCCCG	41	6	-	Zea mays	enhancer-like element involved in anoxic specific inducibility
BvSPL2	I-box	gGATAAGGTG	1269	9	+	Zea mays	part of a light responsive element
BvSPL3	ABRE	ACGTG	231	5	+	Arabidopsis thaliana	cis-acting element involved in the abscisic acid responsiveness
BvSPL3	ABRE	ACGTG	969	5	+	Arabidopsis thaliana	cis-acting element involved in the abscisic acid responsiveness
BvSPL3	ABRE	ACGTG	1308	5	+	Arabidopsis thaliana	cis-acting element involved in the abscisic acid responsiveness
BvSPL3	G-box	TACGTG	968	6	+	Arabidopsis thaliana	cis-acting regulatory element involved in light responsiveness
BvSPL3	CAT-box	GCCACT	559	6	-	Arabidopsis thaliana	cis-acting regulatory element related to meristem expression
BvSPL3	CAT-box	GCCACT	754	6	-	Arabidopsis thaliana	cis-acting regulatory element related to meristem expression
BvSPL3	CAAT-box	CCAAT	512	5	+	Arabidopsis thaliana	common cis-acting element in promoter and enhancer regions
BvSPL3	CAAT-box	CCAAT	572	5	+	Arabidopsis thaliana	common cis-acting element in promoter and enhancer regions
BvSPL3	CAAT-box	CCAAT	779	5	+	Arabidopsis thaliana	common cis-acting element in promoter and enhancer regions
BvSPL3	TATA-box	TATA	152	4	+	Arabidopsis thaliana	core promoter element around -30 of transcription start
BvSPL3	TATA-box	TATATA	1157	6	-	Arabidopsis thaliana	core promoter element around -30 of transcription start
BvSPL3	TATA-box	TATA	1159	4	-	Arabidopsis thaliana	core promoter element around -30 of transcription start
BvSPL3	TATA-box	TATA	1198	4	-	Arabidopsis thaliana	core promoter element around -30 of transcription start
BvSPL3	TATA-box	TATAA	1446	5	-	Arabidopsis thaliana	core promoter element around -30 of transcription start
BvSPL3	TATA-box	TATA	1447	4	-	Arabidopsis thaliana	core promoter element around -30 of transcription start
BvSPL3	TATA-box	TATA	1458	4	-	Arabidopsis thaliana	core promoter element around -30 of transcription start
BvSPL3	TATA-box	TATAA	1489	5	-	Arabidopsis thaliana	core promoter element around -30 of transcription start
BvSPL3	TATA-box	TATA	1490	4	-	Arabidopsis thaliana	core promoter element around -30 of transcription start
BvSPL3	TATA-box	TATA	1556	4	-	Arabidopsis thaliana	core promoter element around -30 of transcription start
BvSPL3	TATA-box	TATAA	1581	5	-	Arabidopsis thaliana	core promoter element around -30 of transcription start
BvSPL3	TATA-box	TATA	1582	4	-	Arabidopsis thaliana	core promoter element around -30 of transcription start
BvSPL3	TATA-box	TATA	1919	4	-	Arabidopsis thaliana	core promoter element around -30 of transcription start
BvSPL3	GT1-motif	GGTTAA	1549	6	+	Arabidopsis thaliana	light responsive element
BvSPL3	MBS	CAACTG	165	6	+	Arabidopsis thaliana	MYB binding site involved in drought-inducibility
BvSPL3	MBS	CAACTG	356	6	-	Arabidopsis thaliana	MYB binding site involved in drought-inducibility
BvSPL3	TCT-motif	TCTTAC	110	6	-	Arabidopsis thaliana	part of a light responsive element
BvSPL3	AT~TATA-box	TATATA	1157	6	-	Arabidopsis thaliana
BvSPL3	box S	AGCCACC	1368	7	+	Arabidopsis thaliana
BvSPL3	as-1	TGACG	528	5	+	Arabidopsis thaliana
BvSPL3	as-1	TGACG	710	5	-	Arabidopsis thaliana
BvSPL3	as-1	TGACG	889	5	+	Arabidopsis thaliana
BvSPL3	DRE core	GCCGAC	594	6	+	Arabidopsis thaliana
BvSPL3	MYB	TAACCA	1226	6	+	Arabidopsis thaliana
BvSPL3	MYB	TAACCA	1502	6	-	Arabidopsis thaliana
BvSPL3	MYB	TAACCA	1548	6	-	Arabidopsis thaliana
BvSPL3	MYB	TAACCA	1764	6	+	Arabidopsis thaliana
BvSPL3	MYB-like sequence	TAACCA	1226	6	+	Arabidopsis thaliana
BvSPL3	MYB-like sequence	TAACCA	1502	6	-	Arabidopsis thaliana
BvSPL3	MYB-like sequence	TAACCA	1548	6	-	Arabidopsis thaliana
BvSPL3	MYB-like sequence	TAACCA	1764	6	+	Arabidopsis thaliana
BvSPL3	Myb	TAACTG	93	6	-	Arabidopsis thaliana
BvSPL3	Myb	CAACTG	165	6	+	Arabidopsis thaliana
BvSPL3	Myb	CAACTG	356	6	-	Arabidopsis thaliana
BvSPL3	STRE	AGGGG	27	5	+	Arabidopsis thaliana
BvSPL3	STRE	AGGGG	492	5	-	Arabidopsis thaliana
BvSPL3	STRE	AGGGG	580	5	-	Arabidopsis thaliana
BvSPL3	STRE	AGGGG	1748	5	-	Arabidopsis thaliana
BvSPL3	MYC	CATGTG	288	6	-	Arabidopsis thaliana
BvSPL3	MYC	CAATTG	885	6	+	Arabidopsis thaliana
BvSPL3	MYC	CATGTG	1873	6	-	Arabidopsis thaliana
BvSPL3	MYC	CATGTG	1912	6	-	Arabidopsis thaliana
BvSPL3	MYB recognition site	CCGTTG	416	6	+	Arabidopsis thaliana
BvSPL3	MYB recognition site	CCGTTG	1669	6	+	Arabidopsis thaliana
BvSPL3	CTAG-motif	ACTAGCAGAA	459	9	-	Avena sativa
BvSPL3	TATA-box	ATTATA	1445	6	+	Brassica napus	core promoter element around -30 of transcription start
BvSPL3	TATA-box	ATATAT	1457	6	-	Brassica napus	core promoter element around -30 of transcription start
BvSPL3	TATA-box	ATATAT	1555	6	-	Brassica napus	core promoter element around -30 of transcription start
BvSPL3	TATA-box	ATTATA	1580	6	+	Brassica napus	core promoter element around -30 of transcription start
BvSPL3	TATA-box	ATATAT	1918	6	-	Brassica napus	core promoter element around -30 of transcription start
BvSPL3	TATA-box	ATATAA	151	6	+	Brassica oleracea	core promoter element around -30 of transcription start
BvSPL3	TATA-box	ATATAA	1158	6	+	Brassica oleracea	core promoter element around -30 of transcription start
BvSPL3	TGA-box	TGACGTAA	889	8	+	Glycine max	part of an auxin-responsive element
BvSPL3	LTR	CCGAAA	736	6	+	Hordeum vulgare	cis-acting element involved in low-temperature responsiveness
BvSPL3	LTR	CCGAAA	744	6	+	Hordeum vulgare	cis-acting element involved in low-temperature responsiveness
BvSPL3	TGACG-motif	TGACG	528	5	+	Hordeum vulgare	cis-acting regulatory element involved in the MeJA-responsiveness
BvSPL3	TGACG-motif	TGACG	710	5	-	Hordeum vulgare	cis-acting regulatory element involved in the MeJA-responsiveness
BvSPL3	TGACG-motif	TGACG	889	5	+	Hordeum vulgare	cis-acting regulatory element involved in the MeJA-responsiveness
BvSPL3	CGTCA-motif	CGTCA	528	5	-	Hordeum vulgare	cis-acting regulatory element involved in the MeJA-responsiveness
BvSPL3	CGTCA-motif	CGTCA	710	5	+	Hordeum vulgare	cis-acting regulatory element involved in the MeJA-responsiveness
BvSPL3	CGTCA-motif	CGTCA	889	5	-	Hordeum vulgare	cis-acting regulatory element involved in the MeJA-responsiveness
BvSPL3	CCAAT-box	CAACGG	416	6	-	Hordeum vulgare	MYBHv1 binding site
BvSPL3	CCAAT-box	CAACGG	1669	6	-	Hordeum vulgare	MYBHv1 binding site
BvSPL3	circadian	CAAAGATATC	1470	9	+	Lycopersicon esculentum	cis-acting regulatory element involved in circadian control
BvSPL3	WUN-motif	AAATTACT	207	8	-	Nicotiana glutinosa
BvSPL3	CAAT-box	CAAT	252	4	+	Nicotiana glutinosa
BvSPL3	CAAT-box	CAAT	513	4	+	Nicotiana glutinosa
BvSPL3	CAAT-box	CAAT	573	4	+	Nicotiana glutinosa
BvSPL3	CAAT-box	CAAT	619	4	+	Nicotiana glutinosa
BvSPL3	CAAT-box	CAAT	713	4	+	Nicotiana glutinosa
BvSPL3	CAAT-box	CAAT	780	4	+	Nicotiana glutinosa
BvSPL3	CAAT-box	CAAT	859	4	+	Nicotiana glutinosa
BvSPL3	CAAT-box	CAAT	885	4	+	Nicotiana glutinosa
BvSPL3	CAAT-box	CAAT	887	4	-	Nicotiana glutinosa
BvSPL3	CAAT-box	CAAT	992	4	-	Nicotiana glutinosa
BvSPL3	CAAT-box	CAAT	1010	4	+	Nicotiana glutinosa
BvSPL3	CAAT-box	CAAT	1101	4	+	Nicotiana glutinosa
BvSPL3	CAAT-box	CAAT	1110	4	-	Nicotiana glutinosa
BvSPL3	CAAT-box	CAAT	1171	4	-	Nicotiana glutinosa
BvSPL3	CAAT-box	CAAT	1203	4	-	Nicotiana glutinosa
BvSPL3	CAAT-box	CAAT	1220	4	+	Nicotiana glutinosa
BvSPL3	CAAT-box	CAAT	1231	4	-	Nicotiana glutinosa
BvSPL3	CAAT-box	CAAT	1428	4	+	Nicotiana glutinosa
BvSPL3	CAAT-box	CAAT	1443	4	+	Nicotiana glutinosa
BvSPL3	CAAT-box	CAAT	1545	4	+	Nicotiana glutinosa
BvSPL3	CCGTCC motif	CCGTCC	1140	6	-	Nicotiana tabacum
BvSPL3	TATA-box	TACAAAA	783	7	+	Oryza sativa	core promoter element around -30 of transcription start
BvSPL3	TATA-box	TACAAAA	1449	7	+	Oryza sativa	core promoter element around -30 of transcription start
BvSPL3	CARE	CAACTCCC	78	8	-	Oryza sativa
BvSPL3	A-box	CCGTCC	1140	6	-	Petroselinum crispum	cis-acting regulatory element
BvSPL3	MRE	AACCTAA	60	7	-	Petroselinum crispum	MYB binding site involved in light responsiveness
BvSPL3	Box 4	ATTAAT	1645	6	-	Petroselinum crispum	part of a conserved DNA module involved in light responsiveness
BvSPL3	Box 4	ATTAAT	1733	6	-	Petroselinum crispum	part of a conserved DNA module involved in light responsiveness
BvSPL3	chs-CMA2a	TCACTTGA	1845	8	+	Petroselinum crispum	part of a light responsive element
BvSPL3	CCGTCC-box	CCGTCC	1140	6	-	Petroselinum hortense
BvSPL3	Unnamed__4	CTCC	11	4	-	Petroselinum hortense
BvSPL3	Unnamed__4	CTCC	31	4	-	Petroselinum hortense
BvSPL3	Unnamed__4	CTCC	71	4	-	Petroselinum hortense
BvSPL3	Unnamed__4	CTCC	79	4	-	Petroselinum hortense
BvSPL3	Unnamed__4	CTCC	85	4	-	Petroselinum hortense
BvSPL3	Unnamed__4	CTCC	103	4	-	Petroselinum hortense
BvSPL3	Unnamed__4	CTCC	380	4	+	Petroselinum hortense
BvSPL3	Unnamed__4	CTCC	588	4	-	Petroselinum hortense
BvSPL3	Unnamed__4	CTCC	636	4	-	Petroselinum hortense
BvSPL3	Unnamed__4	CTCC	825	4	-	Petroselinum hortense
BvSPL3	Unnamed__4	CTCC	1124	4	-	Petroselinum hortense
BvSPL3	Unnamed__4	CTCC	1290	4	+	Petroselinum hortense
BvSPL3	Unnamed__4	CTCC	1312	4	-	Petroselinum hortense
BvSPL3	Unnamed__4	CTCC	1539	4	+	Petroselinum hortense
BvSPL3	Unnamed__4	CTCC	1751	4	+	Petroselinum hortense
BvSPL3	Unnamed__4	CTCC	1887	4	+	Petroselinum hortense
BvSPL3	Unnamed__4	CTCC	1941	4	+	Petroselinum hortense
BvSPL3	Unnamed__4	CTCC	1968	4	+	Petroselinum hortense
BvSPL3	Unnamed__4	CTCC	1994	4	+	Petroselinum hortense
BvSPL3	Unnamed__4	CTCC	1997	4	+	Petroselinum hortense
BvSPL3	G-Box	CACGTT	1307	6	-	Pisum sativum	cis-acting regulatory element involved in light responsiveness
BvSPL3	CAAT-box	CAAAT	135	5	-	Pisum sativum	common cis-acting element in promoter and enhancer regions
BvSPL3	CAAT-box	CAAAT	201	5	+	Pisum sativum	common cis-acting element in promoter and enhancer regions
BvSPL3	CAAT-box	CAAAT	211	5	-	Pisum sativum	common cis-acting element in promoter and enhancer regions
BvSPL3	CAAT-box	CAAAT	393	5	+	Pisum sativum	common cis-acting element in promoter and enhancer regions
BvSPL3	CAAT-box	CAAAT	446	5	+	Pisum sativum	common cis-acting element in promoter and enhancer regions
BvSPL3	CAAT-box	CAAAT	731	5	+	Pisum sativum	common cis-acting element in promoter and enhancer regions
BvSPL3	CAAT-box	CAAAT	759	5	+	Pisum sativum	common cis-acting element in promoter and enhancer regions
BvSPL3	GATA-motif	GATAGGG	1240	7	+	Pisum sativum	part of a light responsive element
BvSPL3	TCA	TCATCTTCAT	515	9	-	Pisum sativum
BvSPL3	GATA-motif	AAGGATAAGG	662	9	-	Solanum tuberosum	part of a light responsive element
BvSPL3	I-box	TGATAATGT	1023	9	-	Solanum tuberosum	part of a light responsive element
BvSPL3	TCCC-motif	TCTCCCT	69	7	-	Spinacia oleracea	part of a light responsive element
BvSPL3	TCCC-motif	TCTCCCT	101	7	-	Spinacia oleracea	part of a light responsive element
BvSPL3	TCCC-motif	TCTCCCT	1940	7	+	Spinacia oleracea	part of a light responsive element
BvSPL3	ARE	AAACCA	509	6	+	Zea mays	cis-acting regulatory element essential for the anaerobic induction
BvSPL3	ARE	AAACCA	776	6	+	Zea mays	cis-acting regulatory element essential for the anaerobic induction
BvSPL3	ARE	AAACCA	1520	6	+	Zea mays	cis-acting regulatory element essential for the anaerobic induction
BvSPL3	G-box	CACGTC	230	6	-	Zea mays	cis-acting regulatory element involved in light responsiveness
BvSPL3	ABRE4	CACGTA	968	6	-	Zea mays
BvSPL3	Unnamed__1	CGTGG	472	5	-	Zea mays
BvSPL3	Unnamed__1	CGTGG	970	5	+	Zea mays
BvSPL3	Unnamed__1	CGTGG	1309	5	+	Zea mays
BvSPL3	Unnamed__1	CGTGG	1373	5	-	Zea mays
BvSPL3	ABRE3a	TACGTG	968	6	+	Zea mays
BvSPL4	CAAT-box	CCAAT	30	5	+	Arabidopsis thaliana	common cis-acting element in promoter and enhancer regions
BvSPL4	CAAT-box	CCAAT	98	5	-	Arabidopsis thaliana	common cis-acting element in promoter and enhancer regions
BvSPL4	CAAT-box	CCAAT	1087	5	+	Arabidopsis thaliana	common cis-acting element in promoter and enhancer regions
BvSPL4	CAAT-box	CCAAT	1555	5	+	Arabidopsis thaliana	common cis-acting element in promoter and enhancer regions
BvSPL4	CAAT-box	CCAAT	1647	5	-	Arabidopsis thaliana	common cis-acting element in promoter and enhancer regions
BvSPL4	TATA-box	ccTATAAAaa	34	9	-	Arabidopsis thaliana	core promoter element around -30 of transcription start
BvSPL4	TATA-box	TATAA	37	5	-	Arabidopsis thaliana	core promoter element around -30 of transcription start
BvSPL4	TATA-box	TATA	38	4	+	Arabidopsis thaliana	core promoter element around -30 of transcription start
BvSPL4	TATA-box	TATAA	279	5	-	Arabidopsis thaliana	core promoter element around -30 of transcription start
BvSPL4	TATA-box	TATA	280	4	+	Arabidopsis thaliana	core promoter element around -30 of transcription start
BvSPL4	TATA-box	TATAA	323	5	-	Arabidopsis thaliana	core promoter element around -30 of transcription start
BvSPL4	TATA-box	TATA	324	4	+	Arabidopsis thaliana	core promoter element around -30 of transcription start
BvSPL4	TATA-box	TATAA	343	5	-	Arabidopsis thaliana	core promoter element around -30 of transcription start
BvSPL4	TATA-box	TATA	344	4	+	Arabidopsis thaliana	core promoter element around -30 of transcription start
BvSPL4	TATA-box	TATAA	584	5	-	Arabidopsis thaliana	core promoter element around -30 of transcription start
BvSPL4	TATA-box	TATA	585	4	+	Arabidopsis thaliana	core promoter element around -30 of transcription start
BvSPL4	TATA-box	ccTATAAAaa	681	9	+	Arabidopsis thaliana	core promoter element around -30 of transcription start
BvSPL4	TATA-box	TATA	683	4	+	Arabidopsis thaliana	core promoter element around -30 of transcription start
BvSPL4	TATA-box	TATAA	1193	5	-	Arabidopsis thaliana	core promoter element around -30 of transcription start
BvSPL4	TATA-box	TATA	1194	4	-	Arabidopsis thaliana	core promoter element around -30 of transcription start
BvSPL4	TATA-box	TATA	1207	4	-	Arabidopsis thaliana	core promoter element around -30 of transcription start
BvSPL4	HD-Zip 1	CAAT(A/T)ATTG	1828	8.5	-	Arabidopsis thaliana	element involved in differentiation of the palisade mesophyll cells
BvSPL4	GT1-motif	GGTTAA	254	6	-	Arabidopsis thaliana	light responsive element
BvSPL4	GT1-motif	GGTTAA	785	6	+	Arabidopsis thaliana	light responsive element
BvSPL4	GATA-motif	AAGATAAGATT	484	10	+	Arabidopsis thaliana	part of a light responsive element
BvSPL4	GATA-motif	GATAGGA	1331	7	-	Arabidopsis thaliana	part of a light responsive element
BvSPL4	AE-box	AGAAACTT	418	8	+	Arabidopsis thaliana	part of a module for light response
BvSPL4	AE-box	AGAAACAA	608	8	+	Arabidopsis thaliana	part of a module for light response
BvSPL4	MYC	CATGTG	1813	6	+	Arabidopsis thaliana
BvSPL4	W box	TTGACC	112	6	-	Arabidopsis thaliana
BvSPL4	MYB-like sequence	TAACCA	93	6	+	Arabidopsis thaliana
BvSPL4	MYB-like sequence	TAACCA	255	6	+	Arabidopsis thaliana
BvSPL4	MYB-like sequence	TAACCA	1190	6	-	Arabidopsis thaliana
BvSPL4	MYB-like sequence	TAACCA	1297	6	+	Arabidopsis thaliana
BvSPL4	TATA	TATAAAAT	340	8	-	Arabidopsis thaliana
BvSPL4	STRE	AGGGG	176	5	-	Arabidopsis thaliana
BvSPL4	STRE	AGGGG	206	5	-	Arabidopsis thaliana
BvSPL4	MYB	TAACCA	93	6	+	Arabidopsis thaliana
BvSPL4	MYB	TAACCA	255	6	+	Arabidopsis thaliana
BvSPL4	MYB	CAACCA	1108	6	-	Arabidopsis thaliana
BvSPL4	MYB	TAACCA	1190	6	-	Arabidopsis thaliana
BvSPL4	MYB	TAACCA	1297	6	+	Arabidopsis thaliana
BvSPL4	TATA-box	TATAAAT	582	7	-	Brassica juncea	core promoter element around -30 of transcription start
BvSPL4	TATA-box	TATAAATA	581	8	-	Daucus carota	core promoter element around -30 of transcription start
BvSPL4	TATA-box	TATAAA	36	6	-	Helianthus annuus	core promoter element around -30 of transcription start
BvSPL4	TATA-box	TATAAA	322	6	-	Helianthus annuus	core promoter element around -30 of transcription start
BvSPL4	TATA-box	TATAAA	342	6	-	Helianthus annuus	core promoter element around -30 of transcription start
BvSPL4	TATA-box	TATAAA	583	6	-	Helianthus annuus	core promoter element around -30 of transcription start
BvSPL4	LTR	CCGAAA	730	6	-	Hordeum vulgare	cis-acting element involved in low-temperature responsiveness
BvSPL4	ERE	ATTTCATA	61	8	-	Nicotiana glutinos
BvSPL4	WUN-motif	AAATTACTA	621	9	+	Nicotiana glutinosa
BvSPL4	CAAT-box	CAAT	31	4	+	Nicotiana glutinosa
BvSPL4	CAAT-box	CAAT	283	4	-	Nicotiana glutinosa
BvSPL4	CAAT-box	CAAT	375	4	+	Nicotiana glutinosa
BvSPL4	CAAT-box	CAAT	519	4	-	Nicotiana glutinosa
BvSPL4	CAAT-box	CAAT	545	4	-	Nicotiana glutinosa
BvSPL4	CAAT-box	CAAT	675	4	+	Nicotiana glutinosa
BvSPL4	CAAT-box	CAAT	943	4	+	Nicotiana glutinosa
BvSPL4	CAAT-box	CAAT	967	4	+	Nicotiana glutinosa
BvSPL4	CAAT-box	CAAT	1018	4	-	Nicotiana glutinosa
BvSPL4	CAAT-box	CAAT	1088	4	+	Nicotiana glutinosa
BvSPL4	CAAT-box	CAAT	1122	4	+	Nicotiana glutinosa
BvSPL4	CAAT-box	CAAT	1269	4	-	Nicotiana glutinosa
BvSPL4	CAAT-box	CAAT	1556	4	+	Nicotiana glutinosa
BvSPL4	CAAT-box	CAAT	1610	4	-	Nicotiana glutinosa
BvSPL4	CAAT-box	CAAT	1671	4	-	Nicotiana glutinosa
BvSPL4	CAAT-box	CAAT	1682	4	+	Nicotiana glutinosa
BvSPL4	CAAT-box	CAAT	1828	4	+	Nicotiana glutinosa
BvSPL4	CAAT-box	CAAT	1833	4	-	Nicotiana glutinosa
BvSPL4	TATC-box	TATCCCA	470	7	+	Oryza sativa	cis-acting element involved in gibberellin-responsiveness
BvSPL4	TATA-box	TACAAAA	754	7	+	Oryza sativa	core promoter element around -30 of transcription start
BvSPL4	P-box	CCTTTTG	1717	7	+	Oryza sativa	gibberellin-responsive element
BvSPL4	Box 4	ATTAAT	439	6	+	Petroselinum crispum	part of a conserved DNA module involved in light responsiveness
BvSPL4	Unnamed__4	CTCC	209	4	+	Petroselinum hortense
BvSPL4	Unnamed__4	CTCC	696	4	+	Petroselinum hortense
BvSPL4	Unnamed__4	CTCC	734	4	-	Petroselinum hortense
BvSPL4	Unnamed__4	CTCC	746	4	-	Petroselinum hortense
BvSPL4	Unnamed__4	CTCC	823	4	-	Petroselinum hortense
BvSPL4	Unnamed__4	CTCC	826	4	-	Petroselinum hortense
BvSPL4	Unnamed__4	CTCC	937	4	+	Petroselinum hortense
BvSPL4	Unnamed__4	CTCC	983	4	-	Petroselinum hortense
BvSPL4	Unnamed__4	CTCC	1004	4	-	Petroselinum hortense
BvSPL4	Unnamed__4	CTCC	1052	4	+	Petroselinum hortense
BvSPL4	Unnamed__4	CTCC	1127	4	-	Petroselinum hortense
BvSPL4	Unnamed__4	CTCC	1352	4	+	Petroselinum hortense
BvSPL4	Unnamed__4	CTCC	1473	4	+	Petroselinum hortense
BvSPL4	Unnamed__4	CTCC	1487	4	+	Petroselinum hortense
BvSPL4	Unnamed__4	CTCC	1490	4	+	Petroselinum hortense
BvSPL4	Unnamed__4	CTCC	1522	4	+	Petroselinum hortense
BvSPL4	Unnamed__4	CTCC	1929	4	+	Petroselinum hortense
BvSPL4	Unnamed__4	CTCC	1932	4	+	Petroselinum hortense
BvSPL4	MBSI	aaaAaaC(G/C)GTTA	1624	10.5	-	Petunia hybrida	MYB binding site involved in flavonoid biosynthetic genes regulation
BvSPL4	AC-II	CCACCAACCCCC	1540	11	+	Phaseolus vulgaris
BvSPL4	CAAT-box	CAAAT	329	5	+	Pisum sativum	common cis-acting element in promoter and enhancer regions
BvSPL4	CAAT-box	CAAAT	349	5	+	Pisum sativum	common cis-acting element in promoter and enhancer regions
BvSPL4	CAAT-box	CAAAT	392	5	-	Pisum sativum	common cis-acting element in promoter and enhancer regions
BvSPL4	CAAT-box	CAAAT	1695	5	-	Pisum sativum	common cis-acting element in promoter and enhancer regions
BvSPL4	CAAT-box	CAAAT	1796	5	-	Pisum sativum	common cis-acting element in promoter and enhancer regions
BvSPL4	TATA-box	TATAAAA	35	7	-	Pisum sativum	core promoter element around -30 of transcription start
BvSPL4	TATA-box	TATAAAA	321	7	-	Pisum sativum	core promoter element around -30 of transcription start
BvSPL4	TATA-box	TATAAAA	341	7	-	Pisum sativum	core promoter element around -30 of transcription start
BvSPL4	WRE3	CCACCT	1300	6	+	Pisum sativum
BvSPL4	WRE3	CCACCT	1432	6	+	Pisum sativum
BvSPL4	WRE3	CCACCT	1475	6	+	Pisum sativum
BvSPL4	ARE	AAACCA	166	6	+	Zea mays	cis-acting regulatory element essential for the anaerobic induction
BvSPL4	ARE	AAACCA	1736	6	+	Zea mays	cis-acting regulatory element essential for the anaerobic induction
BvSPL5	ABRE	ACGTG	482	5	-	Arabidopsis thaliana	cis-acting element involved in the abscisic acid responsiveness
BvSPL5	ABRE	ACGTG	670	5	+	Arabidopsis thaliana	cis-acting element involved in the abscisic acid responsiveness
BvSPL5	G-box	TACGTG	482	6	-	Arabidopsis thaliana	cis-acting regulatory element involved in light responsiveness
BvSPL5	G-box	TACGTG	669	6	+	Arabidopsis thaliana	cis-acting regulatory element involved in light responsiveness
BvSPL5	TATA-box	TATA	28	4	+	Arabidopsis thaliana	core promoter element around -30 of transcription start
BvSPL5	TATA-box	TATA	53	4	+	Arabidopsis thaliana	core promoter element around -30 of transcription start
BvSPL5	TATA-box	TATA	80	4	+	Arabidopsis thaliana	core promoter element around -30 of transcription start
BvSPL5	TATA-box	TATA	269	4	+	Arabidopsis thaliana	core promoter element around -30 of transcription start
BvSPL5	TATA-box	TATA	411	4	+	Arabidopsis thaliana	core promoter element around -30 of transcription start
BvSPL5	TATA-box	TATA	486	4	+	Arabidopsis thaliana	core promoter element around -30 of transcription start
BvSPL5	TATA-box	TATAA	617	5	-	Arabidopsis thaliana	core promoter element around -30 of transcription start
BvSPL5	TATA-box	TATA	618	4	+	Arabidopsis thaliana	core promoter element around -30 of transcription start
BvSPL5	TATA-box	TATA	745	4	+	Arabidopsis thaliana	core promoter element around -30 of transcription start
BvSPL5	TATA-box	TATATAA	770	7	-	Arabidopsis thaliana	core promoter element around -30 of transcription start
BvSPL5	TATA-box	TATATA	771	6	+	Arabidopsis thaliana	core promoter element around -30 of transcription start
BvSPL5	TATA-box	TATA	773	4	+	Arabidopsis thaliana	core promoter element around -30 of transcription start
BvSPL5	TATA-box	ccTATAAAaa	883	9	+	Arabidopsis thaliana	core promoter element around -30 of transcription start
BvSPL5	TATA-box	TATA	898	4	+	Arabidopsis thaliana	core promoter element around -30 of transcription start
BvSPL5	TATA-box	TATA	923	4	+	Arabidopsis thaliana	core promoter element around -30 of transcription start
BvSPL5	TATA-box	TATATAA	1174	7	-	Arabidopsis thaliana	core promoter element around -30 of transcription start
BvSPL5	TATA-box	TATATA	1175	6	-	Arabidopsis thaliana	core promoter element around -30 of transcription start
BvSPL5	TATA-box	TATA	1177	4	-	Arabidopsis thaliana	core promoter element around -30 of transcription start
BvSPL5	TATA-box	TATATA	1249	6	-	Arabidopsis thaliana	core promoter element around -30 of transcription start
BvSPL5	TATA-box	TATA	1251	4	-	Arabidopsis thaliana	core promoter element around -30 of transcription start
BvSPL5	TATA-box	TATA	1645	4	-	Arabidopsis thaliana	core promoter element around -30 of transcription start
BvSPL5	TATA-box	TATA	1763	4	-	Arabidopsis thaliana	core promoter element around -30 of transcription start
BvSPL5	TATA-box	TATA	1770	4	-	Arabidopsis thaliana	core promoter element around -30 of transcription start
BvSPL5	TATA-box	TATA	1869	4	-	Arabidopsis thaliana	core promoter element around -30 of transcription start
BvSPL5	GT1-motif	GGTTAA	975	6	-	Arabidopsis thaliana	light responsive element
BvSPL5	MBS	CAACTG	1001	6	-	Arabidopsis thaliana	MYB binding site involved in drought-inducibility
BvSPL5	TCT-motif	TCTTAC	572	6	+	Arabidopsis thaliana	part of a light responsive element
BvSPL5	TCT-motif	TCTTAC	877	6	+	Arabidopsis thaliana	part of a light responsive element
BvSPL5	TCT-motif	TCTTAC	1639	6	+	Arabidopsis thaliana	part of a light responsive element
BvSPL5	MYB	CAACCA	203	6	-	Arabidopsis thaliana
BvSPL5	MYB	TAACCA	1684	6	-	Arabidopsis thaliana
BvSPL5	STRE	AGGGG	1439	5	-	Arabidopsis thaliana
BvSPL5	AT~TATA-box	TATATA	771	6	+	Arabidopsis thaliana
BvSPL5	AT~TATA-box	TATATA	1175	6	-	Arabidopsis thaliana
BvSPL5	AT~TATA-box	TATATA	1249	6	-	Arabidopsis thaliana
BvSPL5	box S	AGCCACC	1567	7	-	Arabidopsis thaliana
BvSPL5	MYB-like sequence	TAACCA	1684	6	-	Arabidopsis thaliana
BvSPL5	Myb	CAACTG	1001	6	-	Arabidopsis thaliana
BvSPL5	MYC	CATTTG	1267	6	-	Arabidopsis thaliana
BvSPL5	MYC	CATTTG	1519	6	+	Arabidopsis thaliana
BvSPL5	MYC	CAATTG	1727	6	-	Arabidopsis thaliana
BvSPL5	TATA-box	ATATAT	79	6	+	Brassica napus	core promoter element around -30 of transcription start
BvSPL5	TATA-box	ATTATA	616	6	+	Brassica napus	core promoter element around -30 of transcription start
BvSPL5	TATA-box	ATTATA	769	6	+	Brassica napus	core promoter element around -30 of transcription start
BvSPL5	TATA-box	ATATAT	772	6	+	Brassica napus	core promoter element around -30 of transcription start
BvSPL5	TATA-box	ATTATA	1173	6	+	Brassica napus	core promoter element around -30 of transcription start
BvSPL5	TATA-box	ATATAT	1176	6	-	Brassica napus	core promoter element around -30 of transcription start
BvSPL5	TATA-box	ATATAT	1250	6	-	Brassica napus	core promoter element around -30 of transcription start
BvSPL5	TATA-box	ATATAT	1868	6	-	Brassica napus	core promoter element around -30 of transcription start
BvSPL5	TCA-element	TCAGAAGAGG	1557	9	+	Brassica oleracea	cis-acting element involved in salicylic acid responsiveness
BvSPL5	TATA-box	ATATAA	27	6	+	Brassica oleracea	core promoter element around -30 of transcription start
BvSPL5	TATA-box	TATACA	267	6	-	Helianthus annuus	core promoter element around -30 of transcription start
BvSPL5	TATA-box	TATACA	921	6	-	Helianthus annuus	core promoter element around -30 of transcription start
BvSPL5	TATA-box	TATACA	1761	6	-	Helianthus annuus	core promoter element around -30 of transcription start
BvSPL5	circadian	CAAAGATATC	1960	9	-	Lycopersicon esculentum	cis-acting regulatory element involved in circadian control
BvSPL5	CAAT-box	CAAT	25	4	+	Nicotiana glutinosa
BvSPL5	CAAT-box	CAAT	57	4	-	Nicotiana glutinosa
BvSPL5	CAAT-box	CAAT	83	4	-	Nicotiana glutinosa
BvSPL5	CAAT-box	CAAT	148	4	+	Nicotiana glutinosa
BvSPL5	CAAT-box	CAAT	344	4	-	Nicotiana glutinosa
BvSPL5	CAAT-box	CAAT	550	4	+	Nicotiana glutinosa
BvSPL5	CAAT-box	CAAT	665	4	-	Nicotiana glutinosa
BvSPL5	CAAT-box	CAAT	725	4	+	Nicotiana glutinosa
BvSPL5	CAAT-box	CAAT	893	4	+	Nicotiana glutinosa
BvSPL5	CAAT-box	CAAT	995	4	+	Nicotiana glutinosa
BvSPL5	CAAT-box	CAAT	1118	4	-	Nicotiana glutinosa
BvSPL5	CAAT-box	CAAT	1157	4	-	Nicotiana glutinosa
BvSPL5	CAAT-box	CAAT	1283	4	-	Nicotiana glutinosa
BvSPL5	CAAT-box	CAAT	1389	4	-	Nicotiana glutinosa
BvSPL5	CAAT-box	CAAT	1614	4	-	Nicotiana glutinosa
BvSPL5	CAAT-box	CAAT	1665	4	-	Nicotiana glutinosa
BvSPL5	CAAT-box	CAAT	1712	4	+	Nicotiana glutinosa
BvSPL5	CAAT-box	CAAT	1727	4	+	Nicotiana glutinosa
BvSPL5	CAAT-box	CAAT	1729	4	-	Nicotiana glutinosa
BvSPL5	CAAT-box	CAAT	1966	4	-	Nicotiana glutinosa
BvSPL5	TCA-element	CCATCTTTTT	1058	9	+	Nicotiana tabacum	cis-acting element involved in salicylic acid responsiveness
BvSPL5	TCA-element	CCATCTTTTT	1320	9	-	Nicotiana tabacum	cis-acting element involved in salicylic acid responsiveness
BvSPL5	TATA-box	TACAAAA	305	7	-	Oryza sativa	core promoter element around -30 of transcription start
BvSPL5	TATA-box	TACATAAA	704	8	-	Oryza sativa	core promoter element around -30 of transcription start
BvSPL5	TATA-box	TACAAAA	1191	7	+	Oryza sativa	core promoter element around -30 of transcription start
BvSPL5	MRE	AACCTAA	833	7	-	Petroselinum crispum	MYB binding site involved in light responsiveness
BvSPL5	Box 4	ATTAAT	1846	6	-	Petroselinum crispum	part of a conserved DNA module involved in light responsiveness
BvSPL5	Unnamed__4	CTCC	64	4	+	Petroselinum hortense
BvSPL5	Unnamed__4	CTCC	156	4	+	Petroselinum hortense
BvSPL5	Unnamed__4	CTCC	171	4	-	Petroselinum hortense
BvSPL5	Unnamed__4	CTCC	468	4	+	Petroselinum hortense
BvSPL5	Unnamed__4	CTCC	478	4	-	Petroselinum hortense
BvSPL5	Unnamed__4	CTCC	1052	4	+	Petroselinum hortense
BvSPL5	Unnamed__4	CTCC	1056	4	+	Petroselinum hortense
BvSPL5	Unnamed__4	CTCC	1102	4	-	Petroselinum hortense
BvSPL5	Unnamed__4	CTCC	1106	4	-	Petroselinum hortense
BvSPL5	Unnamed__4	CTCC	1206	4	-	Petroselinum hortense
BvSPL5	Unnamed__4	CTCC	1328	4	-	Petroselinum hortense
BvSPL5	Unnamed__4	CTCC	1332	4	-	Petroselinum hortense
BvSPL5	Unnamed__4	CTCC	1435	4	+	Petroselinum hortense
BvSPL5	Unnamed__4	CTCC	1707	4	+	Petroselinum hortense
BvSPL5	Unnamed__4	CTCC	1990	4	-	Petroselinum hortense
BvSPL5	CAAT-box	CAAAT	321	5	+	Pisum sativum	common cis-acting element in promoter and enhancer regions
BvSPL5	CAAT-box	CAAAT	633	5	-	Pisum sativum	common cis-acting element in promoter and enhancer regions
BvSPL5	CAAT-box	CAAAT	680	5	+	Pisum sativum	common cis-acting element in promoter and enhancer regions
BvSPL5	CAAT-box	CAAAT	1070	5	-	Pisum sativum	common cis-acting element in promoter and enhancer regions
BvSPL5	CAAT-box	CAAAT	1146	5	+	Pisum sativum	common cis-acting element in promoter and enhancer regions
BvSPL5	CAAT-box	CAAAT	1216	5	+	Pisum sativum	common cis-acting element in promoter and enhancer regions
BvSPL5	CAAT-box	CAAAT	1219	5	-	Pisum sativum	common cis-acting element in promoter and enhancer regions
BvSPL5	CAAT-box	CAAAT	1262	5	-	Pisum sativum	common cis-acting element in promoter and enhancer regions
BvSPL5	CAAT-box	CAAAT	1267	5	+	Pisum sativum	common cis-acting element in promoter and enhancer regions
BvSPL5	CAAT-box	CAAAT	1276	5	+	Pisum sativum	common cis-acting element in promoter and enhancer regions
BvSPL5	CAAT-box	CAAAT	1313	5	+	Pisum sativum	common cis-acting element in promoter and enhancer regions
BvSPL5	CAAT-box	CAAAT	1428	5	-	Pisum sativum	common cis-acting element in promoter and enhancer regions
BvSPL5	CAAT-box	CAAAT	1520	5	-	Pisum sativum	common cis-acting element in promoter and enhancer regions
BvSPL5	CAAT-box	CAAAT	1584	5	+	Pisum sativum	common cis-acting element in promoter and enhancer regions
BvSPL5	CAAT-box	CAAAT	1892	5	-	Pisum sativum	common cis-acting element in promoter and enhancer regions
BvSPL5	I-box	TAGATAACC	1685	9	-	Pisum sativum	part of a light responsive element
BvSPL5	GATA-motif	GATAGGG	1461	7	-	Pisum sativum	part of a light responsive element
BvSPL5	TCA	TCATCTTCAT	524	9	-	Pisum sativum
BvSPL5	TCA	TCATCTTCAT	530	9	-	Pisum sativum
BvSPL5	TCA	TCATCTTCAT	1657	9	+	Pisum sativum
BvSPL5	WRE3	CCACCT	474	6	-	Pisum sativum
BvSPL5	ARE	AAACCA	716	6	+	Zea mays	cis-acting regulatory element essential for the anaerobic induction
BvSPL5	G-box	CACGAC	20	6	+	Zea mays	cis-acting regulatory element involved in light responsiveness
BvSPL5	Unnamed__6	taTAAATATct	219	10	+	Zea mays
BvSPL5	ABRE3a	TACGTG	482	6	-	Zea mays
BvSPL5	ABRE3a	TACGTG	669	6	+	Zea mays
BvSPL5	ABRE4	CACGTA	482	6	+	Zea mays
BvSPL5	ABRE4	CACGTA	669	6	-	Zea mays
BvSPL6	ABRE	CACGTG	139	6	+	Arabidopsis thaliana	cis-acting element involved in the abscisic acid responsiveness
BvSPL6	ABRE	ACGTG	140	5	+	Arabidopsis thaliana	cis-acting element involved in the abscisic acid responsiveness
BvSPL6	G-box	CACGTG	139	6	+	Arabidopsis thaliana	cis-acting regulatory element involved in light responsiveness
BvSPL6	CAAT-box	CCAAT	39	5	-	Arabidopsis thaliana	common cis-acting element in promoter and enhancer regions
BvSPL6	CAAT-box	CCAAT	1026	5	-	Arabidopsis thaliana	common cis-acting element in promoter and enhancer regions
BvSPL6	CAAT-box	CCAAT	1151	5	+	Arabidopsis thaliana	common cis-acting element in promoter and enhancer regions
BvSPL6	CAAT-box	CCCAATTT	1818	8	-	Arabidopsis thaliana	common cis-acting element in promoter and enhancer regions
BvSPL6	CAAT-box	CCAAT	1820	5	-	Arabidopsis thaliana	common cis-acting element in promoter and enhancer regions
BvSPL6	CAAT-box	CCAAT	1919	5	-	Arabidopsis thaliana	common cis-acting element in promoter and enhancer regions
BvSPL6	TATA-box	TATAA	71	5	-	Arabidopsis thaliana	core promoter element around -30 of transcription start
BvSPL6	TATA-box	TATA	72	4	+	Arabidopsis thaliana	core promoter element around -30 of transcription start
BvSPL6	TATA-box	TATAA	92	5	-	Arabidopsis thaliana	core promoter element around -30 of transcription start
BvSPL6	TATA-box	TATA	93	4	+	Arabidopsis thaliana	core promoter element around -30 of transcription start
BvSPL6	TATA-box	TATATA	178	6	+	Arabidopsis thaliana	core promoter element around -30 of transcription start
BvSPL6	TATA-box	TATA	180	4	+	Arabidopsis thaliana	core promoter element around -30 of transcription start
BvSPL6	TATA-box	TATAA	265	5	-	Arabidopsis thaliana	core promoter element around -30 of transcription start
BvSPL6	TATA-box	TATA	266	4	+	Arabidopsis thaliana	core promoter element around -30 of transcription start
BvSPL6	TATA-box	TATA	283	4	+	Arabidopsis thaliana	core promoter element around -30 of transcription start
BvSPL6	TATA-box	TATA	372	4	+	Arabidopsis thaliana	core promoter element around -30 of transcription start
BvSPL6	TATA-box	TATAA	388	5	-	Arabidopsis thaliana	core promoter element around -30 of transcription start
BvSPL6	TATA-box	TATA	389	4	+	Arabidopsis thaliana	core promoter element around -30 of transcription start
BvSPL6	TATA-box	TATA	467	4	+	Arabidopsis thaliana	core promoter element around -30 of transcription start
BvSPL6	TATA-box	TATAA	478	5	-	Arabidopsis thaliana	core promoter element around -30 of transcription start
BvSPL6	TATA-box	TATA	479	4	+	Arabidopsis thaliana	core promoter element around -30 of transcription start
BvSPL6	TATA-box	taTATAAAtc	495	9	-	Arabidopsis thaliana	core promoter element around -30 of transcription start
BvSPL6	TATA-box	TATATAA	498	7	-	Arabidopsis thaliana	core promoter element around -30 of transcription start
BvSPL6	TATA-box	TATATA	499	6	+	Arabidopsis thaliana	core promoter element around -30 of transcription start
BvSPL6	TATA-box	TATA	501	4	+	Arabidopsis thaliana	core promoter element around -30 of transcription start
BvSPL6	TATA-box	TATAA	534	5	-	Arabidopsis thaliana	core promoter element around -30 of transcription start
BvSPL6	TATA-box	TATA	535	4	+	Arabidopsis thaliana	core promoter element around -30 of transcription start
BvSPL6	TATA-box	TATAA	555	5	-	Arabidopsis thaliana	core promoter element around -30 of transcription start
BvSPL6	TATA-box	TATA	556	4	+	Arabidopsis thaliana	core promoter element around -30 of transcription start
BvSPL6	TATA-box	TATA	601	4	+	Arabidopsis thaliana	core promoter element around -30 of transcription start
BvSPL6	TATA-box	TATA	644	4	+	Arabidopsis thaliana	core promoter element around -30 of transcription start
BvSPL6	TATA-box	TATAA	657	5	-	Arabidopsis thaliana	core promoter element around -30 of transcription start
BvSPL6	TATA-box	TATA	658	4	+	Arabidopsis thaliana	core promoter element around -30 of transcription start
BvSPL6	TATA-box	TATA	696	4	+	Arabidopsis thaliana	core promoter element around -30 of transcription start
BvSPL6	TATA-box	TATA	710	4	+	Arabidopsis thaliana	core promoter element around -30 of transcription start
BvSPL6	TATA-box	TATAA	716	5	-	Arabidopsis thaliana	core promoter element around -30 of transcription start
BvSPL6	TATA-box	TATA	717	4	+	Arabidopsis thaliana	core promoter element around -30 of transcription start
BvSPL6	TATA-box	TATA	920	4	+	Arabidopsis thaliana	core promoter element around -30 of transcription start
BvSPL6	TATA-box	TATA	1112	4	-	Arabidopsis thaliana	core promoter element around -30 of transcription start
BvSPL6	TATA-box	TATAA	1221	5	-	Arabidopsis thaliana	core promoter element around -30 of transcription start
BvSPL6	TATA-box	TATA	1222	4	-	Arabidopsis thaliana	core promoter element around -30 of transcription start
BvSPL6	TATA-box	TATA	1288	4	-	Arabidopsis thaliana	core promoter element around -30 of transcription start
BvSPL6	TATA-box	TATTTAAA	1466	8	+	Arabidopsis thaliana	core promoter element around -30 of transcription start
BvSPL6	TATA-box	TATAA	1570	5	-	Arabidopsis thaliana	core promoter element around -30 of transcription start
BvSPL6	TATA-box	TATA	1571	4	-	Arabidopsis thaliana	core promoter element around -30 of transcription start
BvSPL6	TATA-box	TATAA	1786	5	-	Arabidopsis thaliana	core promoter element around -30 of transcription start
BvSPL6	TATA-box	TATA	1787	4	-	Arabidopsis thaliana	core promoter element around -30 of transcription start
BvSPL6	TATA-box	TATAA	1827	5	-	Arabidopsis thaliana	core promoter element around -30 of transcription start
BvSPL6	TATA-box	TATA	1828	4	-	Arabidopsis thaliana	core promoter element around -30 of transcription start
BvSPL6	TATA-box	TATAA	1957	5	-	Arabidopsis thaliana	core promoter element around -30 of transcription start
BvSPL6	TATA-box	TATA	1958	4	-	Arabidopsis thaliana	core promoter element around -30 of transcription start
BvSPL6	TATA-box	TATAA	1978	5	-	Arabidopsis thaliana	core promoter element around -30 of transcription start
BvSPL6	TATA-box	TATA	1979	4	-	Arabidopsis thaliana	core promoter element around -30 of transcription start
BvSPL6	GATA-motif	AAGATAAGATT	150	10	+	Arabidopsis thaliana	part of a light responsive element
BvSPL6	GATA-motif	AAGATAAGATT	722	10	+	Arabidopsis thaliana	part of a light responsive element
BvSPL6	TCT-motif	TCTTAC	1437	6	+	Arabidopsis thaliana	part of a light responsive element
BvSPL6	TCT-motif	TCTTAC	1779	6	+	Arabidopsis thaliana	part of a light responsive element
BvSPL6	as-1	TGACG	160	5	+	Arabidopsis thaliana
BvSPL6	as-1	TGACG	1407	5	-	Arabidopsis thaliana
BvSPL6	DRE core	GCCGAC	416	6	+	Arabidopsis thaliana
BvSPL6	AT~TATA-box	TATATA	178	6	+	Arabidopsis thaliana
BvSPL6	AT~TATA-box	TATATA	499	6	+	Arabidopsis thaliana
BvSPL6	TATA	TATAAAAT	180	8	+	Arabidopsis thaliana
BvSPL6	TATA	TATAAAAT	385	8	-	Arabidopsis thaliana
BvSPL6	TATA	TATAAAAT	479	8	+	Arabidopsis thaliana
BvSPL6	TATA	TATAAAAT	713	8	-	Arabidopsis thaliana
BvSPL6	W box	TTGACC	1402	6	+	Arabidopsis thaliana
BvSPL6	MYC	CATTTG	1140	6	-	Arabidopsis thaliana
BvSPL6	Myc	TCTCTTA	1435	7	+	Arabidopsis thaliana
BvSPL6	CTAG-motif	ACTAGCAGAA	1868	9	-	Avena sativa
BvSPL6	G-box	ACACGTGGC	137	9	-	Brassica napus	cis-acting regulatory element involved in light responsiveness
BvSPL6	TATA-box	ATTATA	70	6	+	Brassica napus	core promoter element around -30 of transcription start
BvSPL6	TATA-box	ATTATA	91	6	+	Brassica napus	core promoter element around -30 of transcription start
BvSPL6	TATA-box	ATATAT	177	6	+	Brassica napus	core promoter element around -30 of transcription start
BvSPL6	TATA-box	ATTATA	264	6	+	Brassica napus	core promoter element around -30 of transcription start
BvSPL6	TATA-box	ATTATA	533	6	+	Brassica napus	core promoter element around -30 of transcription start
BvSPL6	TATA-box	ATATAT	709	6	+	Brassica napus	core promoter element around -30 of transcription start
BvSPL6	TATA-box	ATTATA	1569	6	+	Brassica napus	core promoter element around -30 of transcription start
BvSPL6	TATA-box	ATTATA	1956	6	+	Brassica napus	core promoter element around -30 of transcription start
BvSPL6	TATA-box	ATTATA	1977	6	+	Brassica napus	core promoter element around -30 of transcription start
BvSPL6	G-box	TAACACGTAG	138	9	-	Brassica oleracea	cis-acting regulatory element involved in light responsiveness
BvSPL6	TATA-box	ATATAA	179	6	+	Brassica oleracea	core promoter element around -30 of transcription start
BvSPL6	TATA-box	ATATAA	500	6	+	Brassica oleracea	core promoter element around -30 of transcription start
BvSPL6	TATA-box	ATATAA	695	6	+	Brassica oleracea	core promoter element around -30 of transcription start
BvSPL6	AT-rich element	ATAGAAATCAA	614	10	+	Glycine max	binding site of AT-rich DNA binding protein (ATBP-1)
BvSPL6	TATA-box	TATACA	370	6	-	Helianthus annuus	core promoter element around -30 of transcription start
BvSPL6	TATA-box	TATAAA	387	6	-	Helianthus annuus	core promoter element around -30 of transcription start
BvSPL6	TATA-box	TATACA	465	6	-	Helianthus annuus	core promoter element around -30 of transcription start
BvSPL6	TATA-box	TATACA	599	6	-	Helianthus annuus	core promoter element around -30 of transcription start
BvSPL6	TATA-box	TATAAA	715	6	-	Helianthus annuus	core promoter element around -30 of transcription start
BvSPL6	TATA-box	TATACA	1286	6	-	Helianthus annuus	core promoter element around -30 of transcription start
BvSPL6	TATA-box	TATAAA	1785	6	-	Helianthus annuus	core promoter element around -30 of transcription start
BvSPL6	TGACG-motif	TGACG	160	5	+	Hordeum vulgare	cis-acting regulatory element involved in the MeJA-responsiveness
BvSPL6	TGACG-motif	TGACG	1407	5	-	Hordeum vulgare	cis-acting regulatory element involved in the MeJA-responsiveness
BvSPL6	CGTCA-motif	CGTCA	160	5	-	Hordeum vulgare	cis-acting regulatory element involved in the MeJA-responsiveness
BvSPL6	CGTCA-motif	CGTCA	1407	5	+	Hordeum vulgare	cis-acting regulatory element involved in the MeJA-responsiveness
BvSPL6	CAAT-box	CAAT	8	4	-	Nicotiana glutinosa
BvSPL6	CAAT-box	CAAT	61	4	-	Nicotiana glutinosa
BvSPL6	CAAT-box	CAAT	82	4	-	Nicotiana glutinosa
BvSPL6	CAAT-box	CAAT	158	4	-	Nicotiana glutinosa
BvSPL6	CAAT-box	CAAT	463	4	-	Nicotiana glutinosa
BvSPL6	CAAT-box	CAAT	545	4	-	Nicotiana glutinosa
BvSPL6	CAAT-box	CAAT	666	4	-	Nicotiana glutinosa
BvSPL6	CAAT-box	CAAT	1152	4	+	Nicotiana glutinosa
BvSPL6	CAAT-box	CAAT	1262	4	-	Nicotiana glutinosa
BvSPL6	CAAT-box	CAAT	1378	4	-	Nicotiana glutinosa
BvSPL6	CAAT-box	CAAT	1401	4	-	Nicotiana glutinosa
BvSPL6	CAAT-box	CAAT	1601	4	+	Nicotiana glutinosa
BvSPL6	CAAT-box	CAAT	1643	4	+	Nicotiana glutinosa
BvSPL6	CAAT-box	CAAT	1744	4	-	Nicotiana glutinosa
BvSPL6	TC-rich repeats	GTTTTCTTAC	1775	9	+	Nicotiana tabacum	cis-acting element involved in defense and stress responsiveness
BvSPL6	TATA-box	TACAAAA	1347	7	+	Oryza sativa	core promoter element around -30 of transcription start
BvSPL6	Box 4	ATTAAT	26	6	+	Petroselinum crispum	part of a conserved DNA module involved in light responsiveness
BvSPL6	Box 4	ATTAAT	33	6	+	Petroselinum crispum	part of a conserved DNA module involved in light responsiveness
BvSPL6	Box 4	ATTAAT	52	6	+	Petroselinum crispum	part of a conserved DNA module involved in light responsiveness
BvSPL6	Box 4	ATTAAT	584	6	+	Petroselinum crispum	part of a conserved DNA module involved in light responsiveness
BvSPL6	Box 4	ATTAAT	1214	6	-	Petroselinum crispum	part of a conserved DNA module involved in light responsiveness
BvSPL6	Box 4	ATTAAT	1291	6	-	Petroselinum crispum	part of a conserved DNA module involved in light responsiveness
BvSPL6	Box 4	ATTAAT	1301	6	-	Petroselinum crispum	part of a conserved DNA module involved in light responsiveness
BvSPL6	Box 4	ATTAAT	1671	6	-	Petroselinum crispum	part of a conserved DNA module involved in light responsiveness
BvSPL6	Unnamed__4	CTCC	1360	4	+	Petroselinum hortense
BvSPL6	Unnamed__4	CTCC	1425	4	+	Petroselinum hortense
BvSPL6	Unnamed__4	CTCC	1620	4	+	Petroselinum hortense
BvSPL6	Unnamed__4	CTCC	1764	4	-	Petroselinum hortense
BvSPL6	G-Box	CACGTG	139	6	+	Pisum sativum	cis-acting regulatory element involved in light responsiveness
BvSPL6	CAAT-box	CAAAT	197	5	+	Pisum sativum	common cis-acting element in promoter and enhancer regions
BvSPL6	CAAT-box	CAAAT	261	5	+	Pisum sativum	common cis-acting element in promoter and enhancer regions
BvSPL6	CAAT-box	CAAAT	305	5	+	Pisum sativum	common cis-acting element in promoter and enhancer regions
BvSPL6	CAAT-box	CAAAT	320	5	-	Pisum sativum	common cis-acting element in promoter and enhancer regions
BvSPL6	CAAT-box	CAAAT	1020	5	+	Pisum sativum	common cis-acting element in promoter and enhancer regions
BvSPL6	CAAT-box	CAAAT	1140	5	+	Pisum sativum	common cis-acting element in promoter and enhancer regions
BvSPL6	CAAT-box	CAAAT	1154	5	-	Pisum sativum	common cis-acting element in promoter and enhancer regions
BvSPL6	CAAT-box	CAAAT	1176	5	+	Pisum sativum	common cis-acting element in promoter and enhancer regions
BvSPL6	CAAT-box	CAAAT	1184	5	+	Pisum sativum	common cis-acting element in promoter and enhancer regions
BvSPL6	CAAT-box	CAAAT	1192	5	+	Pisum sativum	common cis-acting element in promoter and enhancer regions
BvSPL6	CAAT-box	CAAAT	1203	5	+	Pisum sativum	common cis-acting element in promoter and enhancer regions
BvSPL6	CAAT-box	CAAAT	1211	5	+	Pisum sativum	common cis-acting element in promoter and enhancer regions
BvSPL6	CAAT-box	CAAAT	1283	5	-	Pisum sativum	common cis-acting element in promoter and enhancer regions
BvSPL6	CAAT-box	CAAAT	1305	5	-	Pisum sativum	common cis-acting element in promoter and enhancer regions
BvSPL6	CAAT-box	CAAAT	1330	5	-	Pisum sativum	common cis-acting element in promoter and enhancer regions
BvSPL6	CAAT-box	CAAAT	1891	5	-	Pisum sativum	common cis-acting element in promoter and enhancer regions
BvSPL6	TATA-box	TATAAAA	386	7	-	Pisum sativum	core promoter element around -30 of transcription start
BvSPL6	TATA-box	TATAAAA	714	7	-	Pisum sativum	core promoter element around -30 of transcription start
BvSPL6	ATCT-motif	AATCTAATCC	227	9	-	Pisum sativum	part of a conserved DNA module involved in light responsiveness
BvSPL6	TCA	TCATCTTCAT	1930	9	-	Pisum sativum
BvSPL6	WRE3	CCACCT	1796	6	-	Pisum sativum
BvSPL6	3-AF1 binding site	TAAGAGAGGAA	1431	11	-	Solanum tuberosum	light responsive element
BvSPL6	ABRE	GACACGTGGC	137	9	-	Triticum aestivum	cis-acting element involved in the abscisic acid responsiveness
BvSPL6	ARE	AAACCA	1719	6	-	Zea mays	cis-acting regulatory element essential for the anaerobic induction
BvSPL6	ARE	AAACCA	1774	6	-	Zea mays	cis-acting regulatory element essential for the anaerobic induction
BvSPL6	TATA-box	TATAAGAA	552	8	-	Zea mays	core promoter element around -30 of transcription start
BvSPL6	Unnamed__1	CGTGG	138	5	-	Zea mays
BvSPL7	CAAT-box	CCAAT	40	5	+	Arabidopsis thaliana	common cis-acting element in promoter and enhancer regions
BvSPL7	CAAT-box	CCAAT	682	5	+	Arabidopsis thaliana	common cis-acting element in promoter and enhancer regions
BvSPL7	CAAT-box	CCAAT	826	5	-	Arabidopsis thaliana	common cis-acting element in promoter and enhancer regions
BvSPL7	CAAT-box	CCAAT	1653	5	-	Arabidopsis thaliana	common cis-acting element in promoter and enhancer regions
BvSPL7	CAAT-box	CCAAT	1866	5	-	Arabidopsis thaliana	common cis-acting element in promoter and enhancer regions
BvSPL7	TATA-box	TATAA	63	5	-	Arabidopsis thaliana	core promoter element around -30 of transcription start
BvSPL7	TATA-box	TATA	64	4	+	Arabidopsis thaliana	core promoter element around -30 of transcription start
BvSPL7	TATA-box	ccTATAAAaa	319	9	-	Arabidopsis thaliana	core promoter element around -30 of transcription start
BvSPL7	TATA-box	TATAA	516	5	-	Arabidopsis thaliana	core promoter element around -30 of transcription start
BvSPL7	TATA-box	TATA	517	4	+	Arabidopsis thaliana	core promoter element around -30 of transcription start
BvSPL7	TATA-box	taTATAAAtc	533	9	-	Arabidopsis thaliana	core promoter element around -30 of transcription start
BvSPL7	TATA-box	TATATAA	536	7	-	Arabidopsis thaliana	core promoter element around -30 of transcription start
BvSPL7	TATA-box	TATATA	537	6	+	Arabidopsis thaliana	core promoter element around -30 of transcription start
BvSPL7	TATA-box	TATA	539	4	+	Arabidopsis thaliana	core promoter element around -30 of transcription start
BvSPL7	TATA-box	TATA	572	4	+	Arabidopsis thaliana	core promoter element around -30 of transcription start
BvSPL7	TATA-box	TATA	710	4	+	Arabidopsis thaliana	core promoter element around -30 of transcription start
BvSPL7	TATA-box	ccTATAAAaa	956	9	-	Arabidopsis thaliana	core promoter element around -30 of transcription start
BvSPL7	TATA-box	TATATAA	957	7	-	Arabidopsis thaliana	core promoter element around -30 of transcription start
BvSPL7	TATA-box	TATATA	958	6	+	Arabidopsis thaliana	core promoter element around -30 of transcription start
BvSPL7	TATA-box	TATA	960	4	+	Arabidopsis thaliana	core promoter element around -30 of transcription start
BvSPL7	TATA-box	TATAA	1097	5	-	Arabidopsis thaliana	core promoter element around -30 of transcription start
BvSPL7	TATA-box	TATA	1098	4	-	Arabidopsis thaliana	core promoter element around -30 of transcription start
BvSPL7	TATA-box	TATAA	1229	5	-	Arabidopsis thaliana	core promoter element around -30 of transcription start
BvSPL7	TATA-box	TATA	1230	4	-	Arabidopsis thaliana	core promoter element around -30 of transcription start
BvSPL7	TATA-box	TATAA	1648	5	-	Arabidopsis thaliana	core promoter element around -30 of transcription start
BvSPL7	TATA-box	TATA	1649	4	-	Arabidopsis thaliana	core promoter element around -30 of transcription start
BvSPL7	TATA-box	TATA	1729	4	-	Arabidopsis thaliana	core promoter element around -30 of transcription start
BvSPL7	TATA-box	TATA	1742	4	-	Arabidopsis thaliana	core promoter element around -30 of transcription start
BvSPL7	TATA-box	TATAA	1908	5	-	Arabidopsis thaliana	core promoter element around -30 of transcription start
BvSPL7	TATA-box	TATA	1909	4	-	Arabidopsis thaliana	core promoter element around -30 of transcription start
BvSPL7	GT1-motif	GGTTAA	369	6	-	Arabidopsis thaliana	light responsive element
BvSPL7	TCT-motif	TCTTAC	217	6	+	Arabidopsis thaliana	part of a light responsive element
BvSPL7	HD-Zip 3	GTAAT(G/C)ATTAC	1768	9.5	-	Arabidopsis thaliana	protein binding site
BvSPL7	MYB	TAACCA	513	6	-	Arabidopsis thaliana
BvSPL7	MYB	CAACCA	625	6	+	Arabidopsis thaliana
BvSPL7	MYB	CAACAG	813	6	-	Arabidopsis thaliana
BvSPL7	MYB	TAACCA	828	6	-	Arabidopsis thaliana
BvSPL7	MYB	CAACCA	861	6	-	Arabidopsis thaliana
BvSPL7	AT~TATA-box	TATATAAA	535	8	-	Arabidopsis thaliana
BvSPL7	AT~TATA-box	TATATA	537	6	+	Arabidopsis thaliana
BvSPL7	AT~TATA-box	TATATAAA	956	8	-	Arabidopsis thaliana
BvSPL7	AT~TATA-box	TATATA	958	6	+	Arabidopsis thaliana
BvSPL7	STRE	AGGGG	160	5	-	Arabidopsis thaliana
BvSPL7	STRE	AGGGG	407	5	+	Arabidopsis thaliana
BvSPL7	STRE	AGGGG	1073	5	-	Arabidopsis thaliana
BvSPL7	Myb	TAACTG	615	6	-	Arabidopsis thaliana
BvSPL7	MYB-like sequence	TAACCA	513	6	-	Arabidopsis thaliana
BvSPL7	MYB-like sequence	TAACCA	828	6	-	Arabidopsis thaliana
BvSPL7	MYC	CATGTG	1496	6	+	Arabidopsis thaliana
BvSPL7	AAGAA-motif	gGTAAAGAAA	598	9	-	Avena sativa
BvSPL7	AAGAA-motif	gGTAAAGAAA	1361	9	+	Avena sativa
BvSPL7	TATA-box	TATAAAT	534	7	-	Brassica juncea	core promoter element around -30 of transcription start
BvSPL7	TATA-box	TATAAAT	1646	7	-	Brassica juncea	core promoter element around -30 of transcription start
BvSPL7	TATA-box	ATTATA	62	6	+	Brassica napus	core promoter element around -30 of transcription start
BvSPL7	TATA-box	ATTATA	1096	6	+	Brassica napus	core promoter element around -30 of transcription start
BvSPL7	TATA-box	ATATAT	1728	6	-	Brassica napus	core promoter element around -30 of transcription start
BvSPL7	TATA-box	ATTATA	1907	6	+	Brassica napus	core promoter element around -30 of transcription start
BvSPL7	TATA-box	ATATAA	538	6	+	Brassica oleracea	core promoter element around -30 of transcription start
BvSPL7	TATA-box	TATAAATA	1645	8	-	Daucus carota	core promoter element around -30 of transcription start
BvSPL7	I-box	AAGATAAGGCT	713	10	-	Gossypium hirsutum	part of a light responsive element
BvSPL7	TATA-box	TATAAA	535	6	-	Helianthus annuus	core promoter element around -30 of transcription start
BvSPL7	TATA-box	TATAAA	1647	6	-	Helianthus annuus	core promoter element around -30 of transcription start
BvSPL7	F-box	CTATTCTCATT	1945	10	+	Lycopersicon esculentum
BvSPL7	CAAT-box	CAAT	41	4	+	Nicotiana glutinosa
BvSPL7	CAAT-box	CAAT	114	4	+	Nicotiana glutinosa
BvSPL7	CAAT-box	CAAT	192	4	-	Nicotiana glutinosa
BvSPL7	CAAT-box	CAAT	683	4	+	Nicotiana glutinosa
BvSPL7	CAAT-box	CAAT	819	4	+	Nicotiana glutinosa
BvSPL7	CAAT-box	CAAT	845	4	-	Nicotiana glutinosa
BvSPL7	CAAT-box	CAAT	951	4	+	Nicotiana glutinosa
BvSPL7	CAAT-box	CAAT	1102	4	+	Nicotiana glutinosa
BvSPL7	CAAT-box	CAAT	1164	4	+	Nicotiana glutinosa
BvSPL7	CAAT-box	CAAT	1506	4	-	Nicotiana glutinosa
BvSPL7	CAAT-box	CAAT	1685	4	-	Nicotiana glutinosa
BvSPL7	CAAT-box	CAAT	1852	4	+	Nicotiana glutinosa
BvSPL7	CAAT-box	CAAT	1965	4	+	Nicotiana glutinosa
BvSPL7	CAAT-box	CAAT	1991	4	-	Nicotiana glutinosa
BvSPL7	TC-rich repeats	ATTCTCTAAC	848	9	-	Nicotiana tabacum	cis-acting element involved in defense and stress responsiveness
BvSPL7	TCA-element	CCATCTTTTT	239	9	+	Nicotiana tabacum	cis-acting element involved in salicylic acid responsiveness
BvSPL7	Myb-binding site	CAACAG	813	6	-	Nicotiana tabacum
BvSPL7	TATA-box	TACAAAA	1138	7	-	Oryza sativa	core promoter element around -30 of transcription start
BvSPL7	MRE	AACCTAA	1745	7	+	Petroselinum crispum	MYB binding site involved in light responsiveness
BvSPL7	MRE	AACCTAA	1756	7	+	Petroselinum crispum	MYB binding site involved in light responsiveness
BvSPL7	Box 4	ATTAAT	1703	6	-	Petroselinum crispum	part of a conserved DNA module involved in light responsiveness
BvSPL7	Unnamed__4	CTCC	9	4	-	Petroselinum hortense
BvSPL7	Unnamed__4	CTCC	163	4	+	Petroselinum hortense
BvSPL7	Unnamed__4	CTCC	429	4	+	Petroselinum hortense
BvSPL7	Unnamed__4	CTCC	455	4	-	Petroselinum hortense
BvSPL7	Unnamed__4	CTCC	498	4	+	Petroselinum hortense
BvSPL7	Unnamed__4	CTCC	1046	4	+	Petroselinum hortense
BvSPL7	Unnamed__4	CTCC	1286	4	+	Petroselinum hortense
BvSPL7	Unnamed__4	CTCC	1568	4	-	Petroselinum hortense
BvSPL7	Unnamed__4	CTCC	1612	4	+	Petroselinum hortense
BvSPL7	Unnamed__4	CTCC	1656	4	-	Petroselinum hortense
BvSPL7	Unnamed__4	CTCC	1959	4	-	Petroselinum hortense
BvSPL7	CAAT-box	CAAAT	666	5	-	Pisum sativum	common cis-acting element in promoter and enhancer regions
BvSPL7	CAAT-box	CAAAT	1080	5	-	Pisum sativum	common cis-acting element in promoter and enhancer regions
BvSPL7	CAAT-box	CAAAT	1262	5	-	Pisum sativum	common cis-acting element in promoter and enhancer regions
BvSPL7	TATA-box	TATAAAA	955	7	-	Pisum sativum	core promoter element around -30 of transcription start
BvSPL7	WRE3	CCACCT	494	6	+	Pisum sativum
BvSPL7	WRE3	CCACCT	920	6	+	Pisum sativum
BvSPL7	ARE	AAACCA	1111	6	-	Zea mays	cis-acting regulatory element essential for the anaerobic induction
BvSPL7	TATA-box	TATAAGAA	1226	8	-	Zea mays	core promoter element around -30 of transcription start
BvSPL7	Unnamed__8	TCCACGTAGA	1709	9	+	Zea mays
BvSPL7	Unnamed__10	TCCACGTAGA	1709	9	+	Zea mays
BvSPL7	Unnamed__14	TCCACGTAGA	1709	9	+	Zea mays
BvSPL7	Unnamed__12	TCCACGTAGA	1709	9	+	Zea mays
BvSPL7	Unnamed__1	CGTGG	500	5	-	Zea mays
BvSPL8	ABRE	ACGTG	681	5	+	Arabidopsis thaliana	cis-acting element involved in the abscisic acid responsiveness
BvSPL8	CAT-box	GCCACT	1611	6	-	Arabidopsis thaliana	cis-acting regulatory element related to meristem expression
BvSPL8	CAAT-box	CCCAATTT	632	8	-	Arabidopsis thaliana	common cis-acting element in promoter and enhancer regions
BvSPL8	CAAT-box	CCAAT	634	5	-	Arabidopsis thaliana	common cis-acting element in promoter and enhancer regions
BvSPL8	CAAT-box	CCAAT	878	5	-	Arabidopsis thaliana	common cis-acting element in promoter and enhancer regions
BvSPL8	CAAT-box	CCAAT	1146	5	-	Arabidopsis thaliana	common cis-acting element in promoter and enhancer regions
BvSPL8	CAAT-box	CCAAT	1286	5	-	Arabidopsis thaliana	common cis-acting element in promoter and enhancer regions
BvSPL8	CAAT-box	CCAAT	1478	5	-	Arabidopsis thaliana	common cis-acting element in promoter and enhancer regions
BvSPL8	CAAT-box	CCAAT	1594	5	-	Arabidopsis thaliana	common cis-acting element in promoter and enhancer regions
BvSPL8	TATA-box	TATAA	16	5	-	Arabidopsis thaliana	core promoter element around -30 of transcription start
BvSPL8	TATA-box	TATA	17	4	+	Arabidopsis thaliana	core promoter element around -30 of transcription start
BvSPL8	TATA-box	TATAA	36	5	-	Arabidopsis thaliana	core promoter element around -30 of transcription start
BvSPL8	TATA-box	TATA	37	4	+	Arabidopsis thaliana	core promoter element around -30 of transcription start
BvSPL8	TATA-box	TATATA	59	6	+	Arabidopsis thaliana	core promoter element around -30 of transcription start
BvSPL8	TATA-box	TATA	61	4	+	Arabidopsis thaliana	core promoter element around -30 of transcription start
BvSPL8	TATA-box	TATAA	198	5	-	Arabidopsis thaliana	core promoter element around -30 of transcription start
BvSPL8	TATA-box	TATA	199	4	+	Arabidopsis thaliana	core promoter element around -30 of transcription start
BvSPL8	TATA-box	TATATAA	203	7	-	Arabidopsis thaliana	core promoter element around -30 of transcription start
BvSPL8	TATA-box	TATATA	204	6	+	Arabidopsis thaliana	core promoter element around -30 of transcription start
BvSPL8	TATA-box	TATA	206	4	+	Arabidopsis thaliana	core promoter element around -30 of transcription start
BvSPL8	TATA-box	TATTTAAA	242	8	+	Arabidopsis thaliana	core promoter element around -30 of transcription start
BvSPL8	TATA-box	TATA	343	4	+	Arabidopsis thaliana	core promoter element around -30 of transcription start
BvSPL8	TATA-box	TATAA	454	5	-	Arabidopsis thaliana	core promoter element around -30 of transcription start
BvSPL8	TATA-box	TATA	455	4	+	Arabidopsis thaliana	core promoter element around -30 of transcription start
BvSPL8	TATA-box	ccTATAAAaa	462	9	-	Arabidopsis thaliana	core promoter element around -30 of transcription start
BvSPL8	TATA-box	TAAAGATT	657	8	-	Arabidopsis thaliana	core promoter element around -30 of transcription start
BvSPL8	TATA-box	TATATAA	779	7	-	Arabidopsis thaliana	core promoter element around -30 of transcription start
BvSPL8	TATA-box	TATATA	780	6	+	Arabidopsis thaliana	core promoter element around -30 of transcription start
BvSPL8	TATA-box	TATA	782	4	+	Arabidopsis thaliana	core promoter element around -30 of transcription start
BvSPL8	TATA-box	TATAA	965	5	-	Arabidopsis thaliana	core promoter element around -30 of transcription start
BvSPL8	TATA-box	TATA	966	4	+	Arabidopsis thaliana	core promoter element around -30 of transcription start
BvSPL8	TATA-box	TATA	1210	4	-	Arabidopsis thaliana	core promoter element around -30 of transcription start
BvSPL8	TATA-box	TATA	1341	4	-	Arabidopsis thaliana	core promoter element around -30 of transcription start
BvSPL8	TATA-box	TATAA	1752	5	-	Arabidopsis thaliana	core promoter element around -30 of transcription start
BvSPL8	TATA-box	TATA	1753	4	-	Arabidopsis thaliana	core promoter element around -30 of transcription start
BvSPL8	TATA-box	TATA	1789	4	-	Arabidopsis thaliana	core promoter element around -30 of transcription start
BvSPL8	TATA-box	TATA	1800	4	-	Arabidopsis thaliana	core promoter element around -30 of transcription start
BvSPL8	TATA-box	TAAAGATT	1824	8	-	Arabidopsis thaliana	core promoter element around -30 of transcription start
BvSPL8	TATA-box	TATATA	1938	6	-	Arabidopsis thaliana	core promoter element around -30 of transcription start
BvSPL8	TATA-box	TATA	1940	4	-	Arabidopsis thaliana	core promoter element around -30 of transcription start
BvSPL8	MBS	CAACTG	1485	6	-	Arabidopsis thaliana	MYB binding site involved in drought-inducibility
BvSPL8	MBS	CAACTG	1684	6	+	Arabidopsis thaliana	MYB binding site involved in drought-inducibility
BvSPL8	TCT-motif	TCTTAC	137	6	-	Arabidopsis thaliana	part of a light responsive element
BvSPL8	TCT-motif	TCTTAC	1250	6	-	Arabidopsis thaliana	part of a light responsive element
BvSPL8	GATA-motif	GATAGGA	178	7	-	Arabidopsis thaliana	part of a light responsive element
BvSPL8	Myb	CAACTG	1485	6	-	Arabidopsis thaliana
BvSPL8	Myb	CAACTG	1684	6	+	Arabidopsis thaliana
BvSPL8	Myb	TAACTG	1912	6	-	Arabidopsis thaliana
BvSPL8	MYB-like sequence	TAACCA	295	6	-	Arabidopsis thaliana
BvSPL8	MYB-like sequence	TAACCA	1257	6	-	Arabidopsis thaliana
BvSPL8	MYC	CATTTG	357	6	+	Arabidopsis thaliana
BvSPL8	MYC	CATTTG	420	6	-	Arabidopsis thaliana
BvSPL8	MYC	CATGTG	832	6	+	Arabidopsis thaliana
BvSPL8	MYB	CAACAG	235	6	-	Arabidopsis thaliana
BvSPL8	MYB	TAACCA	295	6	-	Arabidopsis thaliana
BvSPL8	MYB	CAACCA	1193	6	-	Arabidopsis thaliana
BvSPL8	MYB	TAACCA	1257	6	-	Arabidopsis thaliana
BvSPL8	as-1	TGACG	666	5	+	Arabidopsis thaliana
BvSPL8	TATA	TATAAAAT	455	8	+	Arabidopsis thaliana
BvSPL8	AT~TATA-box	TATATA	59	6	+	Arabidopsis thaliana
BvSPL8	AT~TATA-box	TATATA	204	6	+	Arabidopsis thaliana
BvSPL8	AT~TATA-box	TATATA	780	6	+	Arabidopsis thaliana
BvSPL8	AT~TATA-box	TATATA	1938	6	-	Arabidopsis thaliana
BvSPL8	STRE	AGGGG	1057	5	+	Arabidopsis thaliana
BvSPL8	TATA-box	TATAAAT	34	7	-	Brassica juncea	core promoter element around -30 of transcription start
BvSPL8	TATA-box	ATTATA	197	6	+	Brassica napus	core promoter element around -30 of transcription start
BvSPL8	TATA-box	ATTATA	202	6	+	Brassica napus	core promoter element around -30 of transcription start
BvSPL8	TATA-box	ATATAT	205	6	+	Brassica napus	core promoter element around -30 of transcription start
BvSPL8	TATA-box	ATTATA	778	6	+	Brassica napus	core promoter element around -30 of transcription start
BvSPL8	TATA-box	ATATAT	1209	6	-	Brassica napus	core promoter element around -30 of transcription start
BvSPL8	TATA-box	ATATAT	1799	6	-	Brassica napus	core promoter element around -30 of transcription start
BvSPL8	TATA-box	ATATAT	1937	6	-	Brassica napus	core promoter element around -30 of transcription start
BvSPL8	TGA-element	AACGAC	529	6	-	Brassica oleracea	auxin-responsive element
BvSPL8	TATA-box	ATATAA	1340	6	+	Brassica oleracea	core promoter element around -30 of transcription start
BvSPL8	I-box	AAGATAAGGCT	1819	10	-	Gossypium hirsutum	part of a light responsive element
BvSPL8	TATA-box	TATAAA	35	6	-	Helianthus annuus	core promoter element around -30 of transcription start
BvSPL8	TATA-box	TATAAA	453	6	-	Helianthus annuus	core promoter element around -30 of transcription start
BvSPL8	TATA-box	TATAAA	964	6	-	Helianthus annuus	core promoter element around -30 of transcription start
BvSPL8	TATA-box	TATACA	1787	6	-	Helianthus annuus	core promoter element around -30 of transcription start
BvSPL8	TGACG-motif	TGACG	666	5	+	Hordeum vulgare	cis-acting regulatory element involved in the MeJA-responsiveness
BvSPL8	CGTCA-motif	CGTCA	666	5	-	Hordeum vulgare	cis-acting regulatory element involved in the MeJA-responsiveness
BvSPL8	WUN-motif	CAATTACAT	807	9	+	Nicotiana glutinosa
BvSPL8	CAAT-box	CAAT	96	4	-	Nicotiana glutinosa
BvSPL8	CAAT-box	CAAT	480	4	-	Nicotiana glutinosa
BvSPL8	CAAT-box	CAAT	664	4	-	Nicotiana glutinosa
BvSPL8	CAAT-box	CAAT	795	4	+	Nicotiana glutinosa
BvSPL8	CAAT-box	CAAT	807	4	+	Nicotiana glutinosa
BvSPL8	CAAT-box	CAAT	858	4	-	Nicotiana glutinosa
BvSPL8	CAAT-box	CAAT	1012	4	+	Nicotiana glutinosa
BvSPL8	CAAT-box	CAAT	1037	4	-	Nicotiana glutinosa
BvSPL8	CAAT-box	CAAT	1119	4	+	Nicotiana glutinosa
BvSPL8	CAAT-box	CAAT	1128	4	+	Nicotiana glutinosa
BvSPL8	CAAT-box	CAAT	1335	4	-	Nicotiana glutinosa
BvSPL8	CAAT-box	CAAT	1499	4	-	Nicotiana glutinosa
BvSPL8	CAAT-box	CAAT	1565	4	+	Nicotiana glutinosa
BvSPL8	CAAT-box	CAAT	1654	4	-	Nicotiana glutinosa
BvSPL8	CAAT-box	CAAT	1693	4	-	Nicotiana glutinosa
BvSPL8	CAAT-box	CAAT	1759	4	-	Nicotiana glutinosa
BvSPL8	TCA-element	CCATCTTTTT	180	9	+	Nicotiana tabacum	cis-acting element involved in salicylic acid responsiveness
BvSPL8	Myb-binding site	CAACAG	235	6	-	Nicotiana tabacum
BvSPL8	TATA-box	TACAAAA	1319	7	+	Oryza sativa	core promoter element around -30 of transcription start
BvSPL8	Box 4	ATTAAT	866	6	+	Petroselinum crispum	part of a conserved DNA module involved in light responsiveness
BvSPL8	Box 4	ATTAAT	1976	6	-	Petroselinum crispum	part of a conserved DNA module involved in light responsiveness
BvSPL8	Unnamed__4	CTCC	518	4	-	Petroselinum hortense
BvSPL8	Unnamed__4	CTCC	702	4	+	Petroselinum hortense
BvSPL8	Unnamed__4	CTCC	1149	4	-	Petroselinum hortense
BvSPL8	Unnamed__4	CTCC	1395	4	-	Petroselinum hortense
BvSPL8	Unnamed__4	CTCC	1413	4	-	Petroselinum hortense
BvSPL8	Unnamed__4	CTCC	1679	4	+	Petroselinum hortense
BvSPL8	Unnamed__4	CTCC	1946	4	-	Petroselinum hortense
BvSPL8	Unnamed__2	AACCTAACCT	1397	9	-	Petroselinum hortense
BvSPL8	G-Box	CACGTT	680	6	-	Pisum sativum	cis-acting regulatory element involved in light responsiveness
BvSPL8	CAAT-box	CAAAT	167	5	-	Pisum sativum	common cis-acting element in promoter and enhancer regions
BvSPL8	CAAT-box	CAAAT	209	5	-	Pisum sativum	common cis-acting element in promoter and enhancer regions
BvSPL8	CAAT-box	CAAAT	268	5	+	Pisum sativum	common cis-acting element in promoter and enhancer regions
BvSPL8	CAAT-box	CAAAT	286	5	+	Pisum sativum	common cis-acting element in promoter and enhancer regions
BvSPL8	CAAT-box	CAAAT	358	5	-	Pisum sativum	common cis-acting element in promoter and enhancer regions
BvSPL8	CAAT-box	CAAAT	420	5	+	Pisum sativum	common cis-acting element in promoter and enhancer regions
BvSPL8	CAAT-box	CAAAT	940	5	-	Pisum sativum	common cis-acting element in promoter and enhancer regions
BvSPL8	CAAT-box	CAAAT	1017	5	-	Pisum sativum	common cis-acting element in promoter and enhancer regions
BvSPL8	CAAT-box	CAAAT	1140	5	+	Pisum sativum	common cis-acting element in promoter and enhancer regions
BvSPL8	CAAT-box	CAAAT	1332	5	+	Pisum sativum	common cis-acting element in promoter and enhancer regions
BvSPL8	CAAT-box	CAAAT	1672	5	-	Pisum sativum	common cis-acting element in promoter and enhancer regions
BvSPL8	TATA-box	TATAAAA	452	7	-	Pisum sativum	core promoter element around -30 of transcription start
BvSPL8	ARE	AAACCA	689	6	-	Zea mays	cis-acting regulatory element essential for the anaerobic induction
BvSPL8	G-box	CACGAC	1733	6	-	Zea mays	cis-acting regulatory element involved in light responsiveness
BvSPL8	Unnamed__6	taTAAATATct	1341	10	+	Zea mays

## Sheet: Motif sequence
8 Conserved Motifs of Beta SPL Protein
Motif	Sequence	Wide
MEME-1	YHRRHKVCEMHSKAPKVLVGGLEQRFCQQCSRFHALEEFDEGKRSCRRRL	50
MEME-2	CQVEGCKADLSKAK	14
MEME-3	AGHNKRRRKPQPE	13
MEME-4	RTDRIVFKLFGKEPGELPILLRGZILEWLARSPTDIEGYIKPGCIILTIY	50
MEME-5	YRPAMLSLVGIAVVCVCVALLFKSMPRVCCLFZPFRWELLKYG	43
MEME-6	VLDALLEDPEKIGJDAWENARDSTGATPEDYACLRGHNAYIHLFQRKI	48
MEME-7	CSVPNVAGRGFIEVEDPGLSGSFFPFIVAEKEICSEICMLERV	43
MEME-8	DFINEIGWLLHRNHLKLRPGDLDPNAEJFPFRRFKWLIEFSMEHDWCAV	49
MEME-9	WEELCFDLSSCLSRLFDISDDPFWKTGWIYVRVQNRIAFICDGQVLLDT	49
MEME-10	EWDLNDWGWDGD	12
