# Supplementary material for: Genome-wide identification, evolution, and role of SPL gene family in beet (Beta vulgaris L.) under cold stress
Source: BMC Genomics. 2024 Jan 23;25:101. doi: 10.1186/s12864-024-09995-5 (PMC10804631; doi:10.1186/s12864-024-09995-5)
Supplement: Supplementary file 4 — Supplementary Material 4 [file 12864_2024_9995_MOESM4_ESM.xls]

## Sheet: Sheet1
Table S4: The 1 pair of segmental duplicates in BvSPL genes
Chr	Gene	Start	End	Gene ID		Chr	Gene	Start	End	Gene ID
Chr6	transcript:KMT09667	4885135	4888314	BvSPL5	══	Chr6	transcript:KMT07428	54297686	54301530	BvSPL7
