# Supplementary material for: Genome-wide identification, evolution, and role of SPL gene family in beet (Beta vulgaris L.) under cold stress
Source: BMC Genomics. 2024 Jan 23;25:101. doi: 10.1186/s12864-024-09995-5 (PMC10804631; doi:10.1186/s12864-024-09995-5)
Supplement: Supplementary file 5 — Supplementary Material 5 [file 12864_2024_9995_MOESM5_ESM.xls]

## Sheet: Arabidopsis thaliana
Table S5: One-to-one orthologous relationships between Beta vulgaris and 6 different plants
Chr	GeneID		Chr	GeneID
Chr3	KMT15343	==	Chr2	AT2G42200.1
Chr3	KMT15449	==	Chr3	AT3G60030.1
Chr3	KMT15343	==	Chr3	AT3G57920.1
Chr4	KMT13146	==	Chr1	AT1G53160.1
Chr4	KMT13146	==	Chr3	AT3G15270.1
Chr6	KMT08899	==	Chr1	AT1G69170.1
Chr6	KMT07450	==	Chr1	AT1G27360.2

## Sheet: Solanum lycopersicum
Table S5: One-to-one orthologous relationships between Beta vulgaris and 6 different plants
Chr	GeneID		Chr	GeneID
Chr3	KMT15343	==	Chr10	Solyc10g078700.2.1
Chr4	KMT13146	==	Chr7	Solyc07g062980.3.1
Chr6	KMT07450	==	Chr4	Solyc04g045560.3.1
Chr6	KMT08899	==	Chr5	Solyc05g012040.3.1
Chr6	KMT07450	==	Chr5	Solyc05g015510.3.1
Chr6	KMT09667	==	Chr5	Solyc05g015840.3.1

## Sheet: Fagopyrum tataricum
Table S5: One-to-one orthologous relationships between Beta vulgaris and 6 different plants
Chr	GeneID		Chr	GeneID
Chr4	KMT13146	==	Chr3	FtPinG0303504800.01.T01
Chr6	KMT08899	==	Chr4	FtPinG0403893800.01.T01
Chr6	KMT07428	==	Chr6	FtPinG0606108400.01.T01
Chr6	KMT07450	==	Chr6	FtPinG0606106400.01.T01
Chr6	KMT07450	==	Chr6	FtPinG0607093400.01.T01

## Sheet: Oryza sativa
Table S5: One-to-one orthologous relationships between Beta vulgaris and 6 different plants
Chr	GeneID		Chr	GeneID
Chr3	KMT15343	==	Chr8	Os08t0509600-01
Chr3	KMT15343	==	Chr9	Os09t0491532-01
Chr6	KMT07428	==	Chr8	Os08t0531600-01
Chr6	KMT09667	==	Chr9	Os09t0507100-00
