# Supplementary material for: Genome-wide identification, evolution, and role of SPL gene family in beet (Beta vulgaris L.) under cold stress
Source: BMC Genomics. 2024 Jan 23;25:101. doi: 10.1186/s12864-024-09995-5 (PMC10804631; doi:10.1186/s12864-024-09995-5)
Supplement: Supplementary file 6 — Supplementary Material 6 [file 12864_2024_9995_MOESM6_ESM.xls]

## Sheet: Six Species Protein Sequences
Table S6: SPL protein sequences of six species and 7 species SPL protein conserved motifs
Gene	Protein
AtSPL1	MEARIDEGGEAQQFYGSVGKRSVEWDLNDWKWDGDLFLATQTTRGRQFFPLGNSSNSSSSCSDEGNDKKRRAVAIQGDTNGALTLNLNGESDGLFPAKKTKSGAVCQVENCEADLSKVKDYHRRHKVCEMHSKATSATVGGILQRFCQQCSRFHLLQEFDEGKRSCRRRLAGHNKRRRKTNPEPGANGNPSDDHSSNYLLITLLKILSNMHNHTGDQDLMSHLLKSLVSHAGEQLGKNLVELLLQGGGSQGSLNIGNSALLGIEQAPQEELKQFSARQDGTATENRSEKQVKMNDFDLNDIYIDSDDTDVERSPPPTNPATSSLDYPSWIHQSSPPQTSRNSDSASDQSPSSSSEDAQMRTGRIVFKLFGKEPNEFPIVLRGQILDWLSHSPTDMESYI…
AtSPL2	MECNAKPPFQWELENLISFGTSTAEVPRKLKPMEWEIDGFDCTSLYSSSFAYAGSSGSDIAHAFSKSSKSTSISSSSAEVRTHNFTSETGESLPGEFAKGIDTSPSLELSFGSGDPVLGLKLGKRTYFEDFWEVENAKGLGLPVTLASSSVSPVKKSKSIPQRLQTPHCQVEGCNLDLSSAKDYHRKHRICENHSKFPKVVVSGVERRFCQQCSRFHCLSEFDEKKRSCRRRLSDHNARRRKPNPGRTYDGKPQVDFVWNRFALIHPRSEEKFIWPSSKHVPSRVLMPQPAKTEISDTEHNRFGLLDPKTKTARAELFSKEKVTISSHMGASQDLDGALSLLSNSTTWVSSSDQPRRFTLDHHPSSNLQPVAHRSAAQLNSVSGYWQPDPPAVEGPTAL…
AtSPL3	MSMRRSKAEGKRSLRELSEEEEEEEETEDEDTFEEEEALEKKQKGKATSSSGVCQVESCTADMSKAKQYHKRHKVCQFHAKAPHVRISGLHQRFCQQCSRFHALSEFDEAKRSCRRRLAGHNERRRKSTTD
AtSPL4	MEGKRSQGQGYMKKKSYLVEEDMETDTDEEEEVGRDRVRGSRGSINRGGSLRLCQVDRCTADMKEAKLYHRRHKVCEVHAKASSVFLSGLNQRFCQQCSRFHDLQEFDEAKRSCRRRLAGHNERRRKSSGESTYGEGSGRRGINGQVVMQNQERSRVEMTLPMPNSSFKRPQIR
AtSPL5	MEGQRTQRRGYLKDKATVSNLVEEEMENGMDGEEEDGGDEDKRKKVMERVRGPSTDRVPSRLCQVDRCTVNLTEAKQYYRRHRVCEVHAKASAATVAGVRQRFCQQCSRFHELPEFDEAKRSCRRRLAGHNERRRKISGDSFGEGSGRRGFSGQLIQTQERNRVDRKLPMTNSSFKRPQIR
AtSPL6	MDSWSYGRSVFMSNETLLPCDTFAKNRRFEQRLSNNDDVLISDMAGNSNGFSAVSITKVVPEEEDEENISSSSKFSSQELNRIDFKLRSFLDLGNDDDDTSSRGFALPSKKSRASNLCSQNPLCQVYGCSKDLSSSKDYHKRHRVCEAHSKTSVVIVNGLEQRFCQQCSRFHFLSEFDDGKRSCRRRLAGHNERRRKPAFYFLPGKRHKLLRTSQDVVGNKFLENSSLVLPESFPGSLLYRVIDEDDHRTSRLVSFKDEPTCSMFPTNEQNSSRTYESKPAIYSTEVSSIWDLHETAASRSTRALSLLSAQSQQHLSKFPNTTFSITQPNQNLNHSSSTDYHQMEQPLWIDPGKTNSAGSSSCKGKGTSTVDLLQLSSHLQRIEQQRNYTGDVKQEYNE…
AtSPL7	MSSLSQSPPPPEMDIQPPALVNDDPSTYSSALWDWGDLLDFAADERLLVDQIHFPPVLSPPLPPLIPTQTPAESELDPSPEESGSGSDRVRKRDPRLICSNFIEGMLPCSCPELDQKLEDAELPKKKRVRGGSGVARCQVPDCEADISELKGYHKRHRVCLRCATASFVVLDGENKRYCQQCGKFHLLPDFDEGKRSCRRKLERHNNRRKRKPVDKGGVAAEQQQVLSQNDNSVIDVEDGKDITCSSDQRAEEEPSLIFEDRHITTQGSVPFTRSINADNFVSVTGSGEAQPDEGMNDTKFERSPSNGDNKSAYSTVCPTGRISFKLYDWNPAEFPRRLRHQIFQWLANMPVELEGYIRPGCTILTVFIAMPEIMWAKLSKDPVAYLDEFILKPGKMLF…
AtSPL8	MLDYEWDNPSSIVLSGDERNPDSDPTRSSFSFFDPISHYNNDHRHITISPPLLSSFSNQQQQHHLTLYGQTNSNNQFLHHHHHHHSLYGSTTTTTPYGASDPIYHPHSSAPPASLFSYDQTGPGSGSGSSYNFLIPKTEVDFTSNRIGLNLGGRTYFSAADDDFVSRLYRRSRPGESGMANSLSTPRCQAEGCNADLSHAKHYHRRHKVCEFHSKASTVVAAGLSQRFCQQCSRFHLLSEFDNGKRSCRKRLADHNRRRRKCHQSASATQDTGTGKTTPKSPNDSGVKASSSPSSNAPPTISLECFRQRQFQTTASSSTSASSSSNSMFFSSG
AtSPL9	MEMGSNSGPGHGPGQAESGGSSTESSSFSGGLMFGQKIYFEDGGGGSGSSSSGGRSNRRVRGGGSGQSGQIPRCQVEGCGMDLTNAKGYYSRHRVCGVHSKTPKVTVAGIEQRFCQQCSRFHQLPEFDLEKRSCRRRLAGHNERRRKPQPASLSVLASRYGRIAPSLYENGDAGMNGSFLGNQEIGWPSSRTLDTRVMRRPVSSPSWQINPMNVFSQGSVGGGGTSFSSPEIMDTKLESYKGIGDSNCALSLLSNPHQPHDNNNNNNNNNNNNNNTWRASSGFGPMTVTMAQPPPAPSQHQYLNPPWVFKDNDNDMSPVLNLGRYTEPDNCQISSGTAMGEFELSDHHHQSRRQYMEDENTRAYDSSSHHTNWSL
AtSPL10	MDCNMVSSFPWDWENLIMSNQSKTENEKKQQSTEWEFEKGEGIESIVPDFLGFEKVSSGSATSFWHTAVSKSSQSTSINSSSPEDKRCNLASQSSPGDSSSNIDFLQVKPSTALEVPIASAESDLCLKLGKRTYSEEFWGRNNNDLSAVSMNLLTPSVVARKKTKSCGQSMQVPRCQIDGCELDLSSSKDYHRKHRVCETHSKCPKVVVSGLERRFCQQCSRFHAVSEFDEKKRSCRKRLSHHNARRRKPQGVFPLNSERVFDRRQHTSMLWNGLSLNTRSEEKYTWGTTYETKPTQMESGFTLSFQRGNGSEDQLFTGSTLSFSAFQTSGGFSAGKSNIQLPDKGVGECSGGLHESHDFYSALSLLSTTSDSQGIKHTPVAEPPPIFGTFPSHFI
AtSPL11	MDCNMVSSSQWDWEHLIMSNPSRTEDDSKQLPTEWEIEKGEGIESIVPHFSGLERVSSGSATSFWHTAVSKSSQSTSINSSSPEAKRCKLASESSPGDSCSNIDFVQVKAPTALEVSVASAESDLCLKLGKRTYSEEYWGRNNNEISAVSMKLLTPSVVAGKSKLCGQSMPVPRCQIDGCELDLSSAKGYHRKHKVCEKHSKCPKVSVSGLERRFCQQCSRFHAVSEFDEKKRSCRKRLSHHNARRRKPQGVFSMNPERVYDRRQHTNMLWNGVSLNARSEEMYEWGNNTYDTKPRQTEKSFTLSFQRGNGSEDQLVASSSRMFSTSQTSGGFPAGKSKFQLHGEDVGEYSGVLHESQDIHRALSLLSTSSDPLAQPHVQPFSLLCSYDVVPK
AtSPL12	MEARIEGEVEGHSLEYGFSGKRSVEWDLNDWKWNGDLFVATQLNHGSSNSSSTCSDEGNVEIMERRRIEMEKKKKRRAVTVVAMEEDNLKDDDAHRLTLNLGGNNIEGNGVKKTKLGGGIPSRAICCQVDNCGADLSKVKDYHRRHKVCEIHSKATTALVGGIMQRFCQQCSRFHVLEEFDEGKRSCRRRLAGHNKRRRKANPDTIGNGTSMSDDQTSNYMLITLLKILSNIHSNQSDQTGDQDLLSHLLKSLVSQAGEHIGRNLVGLLQGGGGLQASQNIGNLSALLSLEQAPREDIKHHSVSETPWQEVYANSAQERVAPDRSEKQVKVNDFDLNDIYIDSDDTTDIERSSPPPTNPATSSLDYHQDSRQSSPPQTSRRNSDSASDQSPSSSSGDAQ…
AtSPL13	MDWNFKLSSGYLSGFDQEPDLSPMDGSISFGGSSQSKADFSFDLKLGRNIGNSSSVFGDTEQVISLSKWKDSALAKPEGSRSSSSKRTRGNGVGTNQMPICLVDGCDSDFSNCREYHKRHKVCDVHSKTPVVTINGHKQRFCQQCSRFHALEEFDEGKRSCRKRLDGHNRRRRKPQPEHIGRPANFFTGFQGSKLLEFSGGSHVFPTTSVLNPSWGNSLVSVAVAANGSSYGQSQSYVVGSSPAKTGIMFPISSSPNSTRSIAKQFPFLQEEESSRTASLCERMTSCIHDSDCALSLLSSSSSSVPHLLQPPLSLSQEAVETVFYGSGLFENASAVSDGSVISGNEAVRLPQTFPFHWE
AtSPL14	MDEVGAQVAAPMFIHQSLGRKRDLYYPMSNRLVQSQPQRRDEWNSKMWDWDSRRFEAKPVDVEVQEFDLTLRNRSGEERGLDLNLGSGLTAVEETTTTTQNVRPNKKVRSGSPGGNYPMCQVDNCTEDLSHAKDYHRRHKVCEVHSKATKALVGKQMQRFCQQCSRFHLLSEFDEGKRSCRRRLAGHNRRRRKTTQPEEVASGVVVPGNHDTTNNTANANMDLMALLTALACAQGKNAVKPPVGSPAVPDREQLLQILNKINALPLPMDLVSKLNNIGSLARKNMDHPTVNPQNDMNGASPSTMDLLAVLSTTLGSSSPDALAILSQGGFGNKDSEKTKLSSYENGVTTNLEKRTFGFSSVGGERSSSSNQSPSQDSDSRGQDTRSSLSLQLFTSSPED…
AtSPL15	MELLMCSGQAESGGSSSTESSSLSGGLRFGQKIYFEDGSGSRSKNRVNTVRKSSTTARCQVEGCRMDLSNVKAYYSRHKVCCIHSKSSKVIVSGLHQRFCQQCSRFHQLSEFDLEKRSCRRRLACHNERRRKPQPTTALFTSHYSRIAPSLYGNPNAAMIKSVLGDPTAWSTARSVMQRPGPWQINPVRETHPHMNVLSHGSSSFTTCPEMINNNSTDSSCALSLLSNSYPIHQQQLQTPTNTWRPSSGFDSMISFSDKVTMAQPPPISTHQPPISTHQQYLSQTWEVIAGEKSNSHYMSPVSQISEPADFQISNGTTMGGFELYLHQQVLKQYMEPENTRAYDSSPQHFNWSL
AtSPL16	MGEVGPQVAAPISVHHPMGKKRDLYVQPHWLVSSQLPKDDWQMNRWKWDGQRFEAIELQGESLQLSNKKGLDLNLPCGFNDVEGTPVDLTRPSKKVRSGSPGSGGGGGGNYPKCQVDNCKEDLSIAKDYHRRHKVCEVHSKATKALVGKQMQRFCQQCSRFHLLSEFDEGKRSCRRRLDGHNRRRRKTQPDAITSQVVALENRDNTSNNTNMDVMALLTALVCAQGRNEATTNGSPGVPQREQLLQILNKIKALPLPMNLTSKLNNIGILARKNPEQPSPMNPQNSMNGASSPSTMDLLAALSASLGSSAPEAIAFLSQGGFGNKESNDRTKLTSSDHSATTSLEKKTLEFPSFGGGERTSSTNHSPSQYSDSRGQDTRSSLSLQLFTSSPEEESRPKV…
FtSPL1	MEFWKCLNEGKSLFLPEVLELPVDEAMNSTNKVSSETLYDDTSNYPLMSNQESIQFGFRQANCNDPRRNGLSDQIGLDCYAETASPDRQLRSRMPSLFVGSDSLDLATVDLKLGGLADSICSRDGQSSKNAASVHSNSSVPIKRSRLTSSYSHAPVCQVLGCNKDLSSFKDYYKRHKVCDAHTKTAKVFVKGIEQRFCQQCSRFHLLAEFDDGKRSCRKRLANHNERRRKSPGTRFLRSSSMRTSFLFHEMLPTEISCPSKHEPGKWFSDMKFEDPILDSNSLLNFHDNISNGTIDESIRITVPNVQDSSRALSLLSSQSLKDSNSLFGTHLSNPYSSAQEGFTYSEKIGPSGDVEDDLKVPDDSLLFGSDSSNNKYCHSSGQGTVMDLMQLSSHLQMV…
FtSPL2	MDPRAFPSASFSPTAPSMLSSNEFDSFLTLPKPEPGPVSNSTELDRIGLNLGLGGRTYFSAADEDFLTRLYRRSRPFDGGSLVVNSPKCQAEGCNADLSNAKHYHRRHKVCEFHSKAATVVAGGLTQRFCQQCSRFHLLTEFDNGKRSCRRRLADHNRRRRKSHQTTAGSHDRRSENPPRSPSESSRAHSISSVTVAVSSPMEDSIPTCYNSAPSPSISPTSIFY*
FtSPL3	MESSSSKRVRVASGGNQVVCCLVYECKSDFSKYKDYHIRHKVCELHSKTPKVTIAGREQHFCQ*
FtSPL4	MEQGPQLYGFSTIGKRNSEWDLNDWKWDGDLFIARPVDRASGQQFVSVPVVAGNSLNSSSSCSDDLHLEPEIERGPTRDLGKRGRIVVIDEDDDEEAGTLSLKLGGYPASIGQPQPGIGGGDEGSSGKKTKVAGGSSNRAVCQVDECGFDLSNAKDYHRRHKVCERHSKSTQALIGNVMQRFCQQCSRFHVLQEFDEGKRSCRRRLAGHNKRRRKTQPEPVASVQSVNDEQTSNVILYSLLKILSDMHNNNSSDQRADNDVVSHLVKSLASQPGSQGVDDISGQLHEYQKLLNGSISVGNSANFSPPLSSPPPRPPRPTDQHHNLPASGMPQGRAHKNNGENGNTEAAFSQKPGGMFSKDSPPAHTEVRGGAMAQTKLNDFDLNDIYVDPDDGVEDLER…
FtSPL5	MEGYDETGLLSSITVWCQAENCTSDLTEAKRYHQRHKVCEFHAKAPVVIVAGIQQRFCQQCSRFHEVLEFDDTKRSCRRRLAGHNERRRRTSSSSSTLSYEPINYNENPS*
FtSPL6	MLEYPWGSPTATATPTPDEGDSTPTDHDPNQHHPYSFPAPLYGTPTNPGPFDSIEYSRNFSGAAYPPTTISFDPAGFLIYPKPEPAFESPSNYVNPVGRIGLNLGLSSGRAFSDEEFVNRLYRRPRSFDTPRCQAEGCFVDLTHAKHYHRRHKVCELHSKASTVVTSGLTQRFCQQCSRFHVLSEFDNGKRSCRRRLADHNRRRRKSHQLATATQNSSCSDNPPTPIPESPSNSGAVSEMSPDSNCYNNSSAASSSVSTPSSSSMFY*
FtSPL7	MDQFRTRNGFNLEDDDLTGDAPVAGDDRRKRPVSGNSGKRAGTGGAAPPSCQADSCPAVLTEAKRYHRRHKVCEFHAKAAVVTVAGIRQRFCQQCSRFHELSEFDEAKRSCRRRLAGHNERRRKGPLSDGPGEGSSGGIRVGSSSGLGSPQCRSVTDEKNRAGMNLPSTGNSSATSAYKHFQIG*
FtSPL8	MDWDLKLGRVMEESAVGEEGLQPPGRRRRTAMQGIQQVTCLVDGCTWDLNSCREYHRRHRVCERHSKTPVVLVGGEEQRFCQQCSRYYKYHFFFYYLQCEIYMAQISKNIFGLKIASIVQTFN*
FtSPL9	MELNKSPLLWDWEDVLFSPSRAVPTKMPLLDIEAGSGSGSGGSGILETSHSFSQDLSYRKELVSARTPSVTDISIGSGESLMGLNLGKRTYFEDIYGGNNSSKMAKVKRSKTSSQSTEVPRCQVEGCNLDLSSDKVYHRKHRVCVTHSKSSKVIIRGLERRFCQQCSRFHNLSEFDQKKRSCRRRLLDHNARRRKPKPEIIQFNSMPPHSSLHEGRNEISFGFNQVPNTNSKLITERINLSSPRKIGSSDDFKFGYGCTQPLRIREMPVQVFHQGVQVPMTMSDMDATQDQRALSLLSSYSSGSCVPERTPQQLGVHSRGVPAVSAEYWEHSSNHDLSLLSTRSWGSCELDPIPPSAQQSSMLQYHHDCRLGLPEYGHQSISSGSGVEVPTTITHSQQF…
FtSPL10	MEFWKYLTEGKGLLLPEELELPVEDMEKSEKKVSGKVPQPLYDTSNFPFVSSSQGSLGGQELVELGFGDNTLGRLGQSYHGAPSRDTLSNDQIGQKKHVDFGVSSSAVESDCLEFATIDFKLGVLADCSSMSAGDGESSKDGAVFRPNMPAKRAQLMSSDSQICQVYGCSKDLSSSKGYYKRHKVCEDHTKTAVVIVKGIEQRFCQQCSRFHLLAEFDEGKRSCRKRLAHHNERRRKPRGAGTRFLGSSSTTRTSFLFQETLATAFSGPSKHESEIWSGHVKFEDPKLDSTSLLNFHDSIEETVGTNTNVSCIPDPSDALSLLSSQSQIIGPSGFHLSAKEGPSTTVASNGVSDDGVFNRLNTSDSNHFLSSGQGTMVDLSQLSSHLQMVEHKRKLMR*
FtSPL11	MEQAQQVYGIRTLGKRNLEWDLNQWKWDGDLFIASPLDHASVPSNFTGQKFVQIPVAVGQSSNSSSSCSEDLQLEPNIQRGQARDLDRKRRVIIVDDEEDDHEAGNLSLKLGGYPCLAQSQVHLGGDLEGLSGKRTKVAGVSMNRAACQVEGCGADLSTAKDYHRRHKVCELHSKATHALVANVMQRFCQQCSRFHALQEFDEGKRSCRRRLAGHNKRRRKTQPEPVISGQPAKDEQANNYILISLLRLLSNIRTNNISDPATDHDLVARLLRSIASQPGLPGLNDLPGLLQESQKLLNGAISEGSSEKISALLSGTPPRPPGPTSSHLGMPALEAPHKQMHTDGGRSGNIQTMSSQKPNSSFLKDSPPTYSEVRDSAVGSTKLNNFDLNDIYVDLDDG…
FtSPL12	MEQAQQLYGIAALGKMNKEWDLNNWKWDGDLFIARPVDPASMPSSFKGQQFIPIPVVGHSSNSSSYCSEDLHPQPEIEARNLDRKRRVIVVDDDDDEEGASLSLKLCGDTSIAQFQVGSGGSSEGTKKTKLIGVSSNRTTCQVEGCGADLSDAKDYHRRHKVCQIHSKAAKAVVGNVMQRFCQQCSRFHVLQEFDGGKRSCRRRLAGHNNRRRKTQPNPVMGEQLANDKQASNYILISLLRLFSNLRDNNRSDAATDHDLVTQLVRSLASQSGLPGLNNLPQLLHESQKLLTGGISRGSTEKNSAFLSGTPPRPPRIANTRHETPASVFPDKMMLTDCSKGGITRAASSAKPESLSKDSLPTYSEVRDTALGKSKLNNFDLNDIYIDSDESSPVNGTFG…
FtSPL13	MGSSYPTVAGDSSARSSSDSLNGLKFGQKIYFGDVSLPVSPSSSAAVGTPPGKKGRGSVQTGQPPRCQVEGCDIDLTDAKAYYSRHKVCCMHSKSSKVTVAGIEQRFCQQCSRFHQLGEFDHGKRSCRRRLAGHNERRRKPPPGSLLSTRLGRLSPSVFDGGSSSNGFLVDFTASLKAPGGSSWPGNHSNPQAATGMFFQSSVGGTNNYQVGPTIPSGECFAGVTESTCALSLLSNQDWSSGNRAPCIGPSNPLNPRGSSIGQSSGHFSDNSWGLGHSLNSMPPNLGLGQLSHPLPSRASNDELDMVQSGGTTRRQLVEIEQSSGYGPSADHMHWLI*
FtSPL14	MELNTKSPFVWDWDNLVVFPSRATDGPKKLQLVESEFEGIDGFEIGSFNSSGGCASNFGHGSTSKSSKSTSVESSINREMRESKFTLETSDCFSQNVSNRKELASAPSVTDISIGSGESLIGLKLGKRTYFEDISGGNSGKAVSTVKKSKASSQSMEIPRCQVEGCNLDLSSAKDYHRKHRVCANHSKSPKVVICGLERRFCQQCSRFHNLSDFDHKKRSCRRRLSDHNARRRKPKPEIIRFNSMRLPSSLHEGRSEISLAFNQVPMVQTRPNTNTTWDFASNSKFTQEKLGLFPRSKAGGIDAHHVTCNEHQETKFKLSYGSSQVLQPKSAAVEVFHQGFQVSTTSSDNMDLRALSLLSTNSSWGSQEPVPPLPPVSGSGEYWQGEQQSVSPGMQAPA…
FtSPL15	MESSSSKRARAASGGNQVVCCLVDGCKSDLSKCRDYHRRHKVCELHSKTPKVTIAGREQRFCQQCSRFHSLGEFDEGKRSCRKRLEGHNRRRRKPQPESLPVKPGNFLSSGRGSRFMPFSSSPMIPASSVVSSTWGGGGVKMENSQTHIGSSYSDPYRGRQFPFLQGSPSSSNDFSSRALSLLSSSPAETPETGLTRMVIQGNPTHQGYNTCPQLQQGSQIIPPNLHHCQDIFQAASDGSCSATGPQQTVSFLWE*
FtSPL16	MNEISGMELNTKSPFLWDWDNLVPKKLQLVDSEFESIEGFGINGGSGSDLGYGSSSKSTISASVDSKFTLESSGVDFSQDPTTTPSVPDISIVSGDSLIGLKLGKRTYFEDVSVPNSSYPTGKRSKLLASQTAEIPHCQVEGCDLDLSSAKDYHRKHRVCETHSKCSKVVICGVERRFCQQCSRFHSLSEFDQKKRSCRKRLSDHNARRRKPKPEILQFSSMSLPSSLHEGRNEISLAFNQVPMVQTRPDSNATWDFTSNSKVKQEQLSLFSPKRTQGIDTPHITRNEPQETGFKLSYDSKQFTPSTDTIAEAYHQGFQAPELRALSLLSTNSWGSCSQEPTPPPLDQSSLLAIPASYWSGEQQQQQAVSSSSSLQVPILQKNGNTNPSQEFQFYTYQG…
FtSPL17	MSNWFHVLSDFDEGKRSCRRKLERHNKRRRRKAVDSGGSADKELQLDLQGEDVSSDGEDGKGDLSLSTHNPEGDNSKGPEDENRSNSYSAPDCQIINSDSATTFTASGETQVDGGKDDSTYDVPPYNENKNIYTSACPTGRISFKLYDWNPAEFPRRLRLQIFQWLASMPVELEGYIRPGCIILTAFISMPVPMWMKLLDNPASYVQDFLSPGRVLSRKGATLVYLNNMIFRVLQDGTSVMKANVAKRAPQLHYVYPSFFEAGKPMEINVCGSNIFQPNFRSLVSFAGKYVDHTYNIAFPHDTLDGEGSVSFDHQLCRILVPHTEANVYGPAFVEVENEFGLSNFIPIIIGNEELCSEMKMMQQKHVHEKQDNTLHGTCRAFCTTQSTFSDFLLDVAWL…
FtSPL18	MEPYEERSYAIVCCQAENCTADLTDAKRYHRRHKVCEFHAKAPVVIVATLQQRFCQQCSRFHELSEFDDTKRSCRRRLAGHNERRRRTQSEANHGETSN*
FtSPL19	MMEEQQEKEEGGPWKKRVRIARGAKAKCQVTDCKADISELKGYHRRHRVCLRCANATSVLIDGESKRYCQQCGKFHELSDFDEGKRSCRRKLERHNNRRRRKPVDSRGAGDKEPQLDLLVEDISSDEEAGKGNICSTSQSTDGYVLQDPKGGPMPNLYSGPDSNVIPTESGVTFTASGETQVDGGKDDTKNALSPSCYDTKSAYSSVCPTGRISFKLYDWNPAEFPRRLRLQIFQWLASMPVELEGYIRPGCTILTAFISMPQFMWMKLLEDPASYVYNFLAPGRVLCGKGTALVYVNNTIFHVLKDGMSVVEANVTKQAPKIHYVQPSCFEAGKPMEFIVCGNNLFQPNFRSLVSFAGKYLDHEFSVAFSSEKIDSEASVSFSHQFCRIRVPCTETQF…
FtSPL20	MQQAQQFYGGMTALGKRNSEWDLNAWKWDGDLFMASPVDPAAIPFNLQGHKFIPIPVAGHSSNSSSSCSDDLHPEAETLRGVSRDLDRKRRVIVVDDDADEAGTLSLKLGVESQLALEGNCGKKTKLAVGSLKSAVCQVEGCCVDLSNAKDYHRRHKVCELHSKATKALVGNVMQRFCQQCSRFHFLKEFDEGKRSCRRRLAGHNKRRRKTQGEPIISGQPANDEQANNYILMSLMRILSNMHTNNRSDPAADHELVAHLLRSLASQPGSPGFNDLAGLVHESQKLLNSGITGGNTEKLSALMSAIPPRPPRPTNTNVRMPATEVLHELMHSIDGRGENTEAAFNQKPESVFSKDSPPTYSEVRDSAVGRAKVNNFDLNDIYVDSDDGFEDLERSPVNG…
FtSPL21	MESSWSYDCGEKGFMLSNQTVTPSDFLNGRTQSGFTNWGLMKGPYSYDVNTMLLSSDQNGLENQGNLEVGFIRKQSSHDSLRNCLSSNGSGGGDVINMQTIASNAVSGDEESSSRLSNSGNSRDSSLIDLKLGRFGDNFNATIRMSCSDSPTPAKRVKACSLNSQAAFCQVYGCNKDLSSSKDYHKRQKVCDVHSKTAKVVVNGLEQRFCQQCSRFHLLGEFDDGKRSCRRRLAGHNERRRKPQAGRAARLLHAYNGSTSFICHDTLPTHTAPQKCNCPTPYGSIMKQCPSLNTSTMTPSELPACALSLLSSQPQSSNPFPHHNGDFFNGSADLSTDVGSAFNRGFFNGSEYVNLKDDDGATVDLLQLSSQLQRVEHQRQAVSVKQEDQTFCCL*
FtSPL22	MESYDESSSYTSVFCQAENCTADLTDAKRYHRRHKVCEFHAKAPVVIVSGIQQRFCQQCSRFHEISEFDDMKRSCRRRLAGHNERRRRTSTEANCGENSN*
FtSPL23	MDTDRDGIESSSERLTTTKKKGYSMLSTMRCCQVDKCTADLNEAKSYHRRHKVCEYHSKSSDVLVVGVHKRFCQQCSRFHELWEFDDTKRSCRRRLAGHNERRRKITAAESTKPKQKLLDC*
FtSPL24	MEAQLRGKAQVYGTVVNDSKAAGKRSLEWDLNDWKWDGDLLLANPVSTDCRSRQFLPVRTENPLDLAALNSLSSYGGETNTARENGNIIEANEEAGGLNLNLGGKSYPLADEEVDKWEGRSGKKTKVAGNSNNPACQVVNCGADLASAKDYHRRHKVCEMHSKATQAIVGNLMQRFCQQCSRFHVLEEFDEGRRSCRRRLAGHNKRRRKTHPEPAVNVESLNGEKLSSYLLISLLRVLTNLHSDESNETKDQDIISHLLRKLASLQGASNGNSIPGVAQGAQAQGVPNFGTSSKTPEKDLSRNDQHSALVPFSEAQKGTPSNPPVRMLPNPSEVHRKVSPTCDTLPTKHNVQEDTLIRHALNDIDLNNVSTDLQDCLGDRELAHASVGVPFWLQKDSLK…
OsSPL1	MSSGLKKKGLEWDLNDWRWDSNLFLATPSNASPSKCSRRELGRAEGEIDFGVVDKRRRVSPEDDDGEECINAATTNGDDGQISGQRGRSSEDEMPRQGTCSSSGPCCQVDGCTVNLSSARDYNKRHKVCEVHTKSGVVRIKNVEHRFCQQCSRFHFLQEFDEGKKSCRSRLAQHNRRRRKVQVQAGVDVNSLHENHSLSNTLLLLLKQLSGLDSSGPSEQINGPNYLTNLVKNLAALAGTQRNQDMLKNANSAAIASHTGNYVAKGNSLHDSRPHIPVGTESTAEEPTVERRVQNFDLNDAYVEGDENRTDKIVFKLFGKEPNDFPSDLRAQILSWLSNCPSDIESYIRPGCIILTIYMRLPNWMWDKLAADPAHWIQKLISLSTDTLWRTGWMYARVQ…
OsSPL2	MDWDAKMPSWDLGTVVGPSGGGGGGGGGGGALDLKLGAPTSWKTTTTVSAASAAPAAVAPPPPPPASSSSSAAAAGKRARAGQGQQAAVPACSVEGCAADLSKCVRDYHRRHKVCEAHSKTAVVTVAGQQQRFCQQCSRFHLLGEFDEEKRSCRKRLDGHNKRRRKPQPDPLNPGNLFANHHGAARFTSYPQIFSTAASMSPQETKWPANVVKTEAADVFQEPYYHALHLNGAGAAAAASIFHHGGNKARKHHFPFLTADHGGGAAAASPLFGCQPFTITPSSESRSSSSSRHSNGKMFAHDGGLDNCALSLLSDNPTPTAQITIPQPLFAGGGQYGGGGGGDVSLTGLSYVRMAGKDTSILAKSATTTATTATTPTTTSAQLQYHGYYHHHVSADQGS…
OsSPL3	MGSFGMDWNQKSSVLWDWENMPPIGNSANENPKNVMLAESKLAGVGVDIGHESGHSSGGTFSSSSEIGYGSSKSSISASIDSPSKVGNTIELNFASAEEHDKNMDKGKSKVDDTGTSRSPVVAANRVEPLIGLKLGKRTYFEDVCGGQNVKSSPSGVSVATPSPGLAKKVKVAQQNTQNPHCQVEGCNVDLSSAKPYHRKHRVCEPHSKTLKVIVAGLERRFCQQCSRFHGLAEFDQKKRSCRRRLHDHNARRRKPQPEAISLSSSRLSTLLYGDARQQASFLFGQAPYGQMGSCASSWDNPVPGGFKFTATKAPWSRPTIAAGVDGTHVSNQQASGNVLPHGAHHSFDGLMAFKETNAKVLNQGMEASAVASGSARGPDFEHALSLLSIDSVGAANLQ…
OsSPL4	MDWMPPPKPTSPRSPPLLWDWADAAVPGSSSGEVSAAAAAAAAHPGRRRKEKRGRAEEGGGGGGEVRCQVEGCGVELVGVKDYHRKHRVCEAHSKFPRVVVAGQERRFCQQCSRFHALSEFDQKKRSCRRRLYDHNARRRKPQTDVFSYASARPPSSLLFDDNRQISFVWNKAPLSHVRPFAISPWESSSEVGTTDGHIYLDKSHISKSLPAFNTDIDELLPMKDFSAATIWMFFGVLFIRTAQESCMSFH
OsSPL5	MAVPAAAVAADVVDFGYAAPMPPPYVGFDPAGMGGERQLFQHGGACHGLYDGGLDFSAAAAFQEAATLGVGLPGGNLLQSLAPPAAAAATPSSLQMPMMMSLPGLPATAADVYPFGGGGFVKREDGPVLDVVGGGGGGRIGLNLGRRTYFSPADVLAVDRLLLRSRLGGMGMEMGMGMGVLGLGLAAAAHHHQPPRCQAEGCKADLSAAKHYHRRHKVCDFHAKAAAVLAAGKQQRFCQQCSRFHVLAEFDEAKRSCRKRLTEHNRRRRKPTAGGQSSKDSPPPPPSKKGTDASIASSYTSCDHHKAAASTTTASGVSCLQELADHHDVGGGHQAAMAAAPPPTLSLAALPPQEEDDEDEDGGLGNVLMMQQHHQRRRLQHDGDGDDDVAAAAAHHHLM…
OsSPL6	MEAARVGAQSRHLYGGGLGEPDMDRRDKRLFGWDLNDWRWDSDRFVATPVPAAEASGLALNSSPSSSEEAGAASVRNVNARGDSDKRKRVVVIDDDDVEDDELVENGGGSLSLRIGGDAVAHGAGVGGGADEEDRNGKKIRVQGGSPSGPACQVEGCTADLTGVRDYHRRHKVCEMHAKATTAVVGNTVQRFCQQCSRFHPLQEFDEGKRSCRRRLAGHNRRRRKTRPEVAVGGSAFTEDKISSYLLLGLLGVCANLNADNAEHLRGQELISGLLRNLGAVAKSLDPKELCKLLEACQSMQDGSNAGTSETANALVNTAVAEAAGPSNSKMPFVNGDQCGLASSSVVPVQSKSPTVATPDPPACKFKDFDLNDTYGGMEGFEDGYEGSPTPAFKTTDSP…
OsSPL7	MEGNGCGGSGATPRGVVGMHWAPVVTSPPSPQPPFLPPAPCRPDVQMQQQGGLTCLKLGKRPCFWGGDGAGQVAQGSGGGGGGGGGGSADQGKRKEKAATAVPVVPRCQVEGCDITLQGVKEYHRRHKVCEVHAKAPRVVVHGTEQRFCQQCSRFHVLAEFDDAKKSCRRRLAGHNERRRRSNASEAMARGSAHPHGMPVLGHGFPPYGLPTSSAGALSLLSSARATGPWLMPTPDISARSSAALDELIAENRAALLSWQFFSDRQPPPAGRPTGRSPGSETAGGWHAHLQARPPPPGAGGQHENQSGHVTLDLMQATTAAGGSGAPFRPVPARPPKEGGDAGCTSDAWTPSPMEGARVV
OsSPL8	MMNVPSAAAASSCDDFGYNATPPPPPSLLPIMDQDGGGGSIQRDHHQHHNHQQLGYNLEPSSLALLPPSNAAAAAAHHATIAHASPHDLLQFYPTSHYLAAAGGAGGGGNPYSHFTAAAAAGSTFQSYYQQPPQDAPEYYFPTLVSSAEENMASFAATQLGLNLGYRTYFPPRGGYTYGHHPPRCQAEGCKADLSSAKRYHRRHKVCEHHSKAPVVVTAGGLHQRFCQQCSRFHLLDEFDDAKKSCRKRLADHNRRRRKSKPSDGEHSGEKRRAQANKSAATKDKAGSSSKNAGIGDGFETQLLGGAHMSKDQDQAMDLGEVVKEAVDPKGKASMQQQQQQAHHGIHQQSHQQHGFPFPSSSGSCLFPQSQGAVSSTDTSNIAQVQEPSLAFHQQHHQH…
OsSPL9	MDAPGGGGGGGGGGGGVDAGEPVWDWGNLLDFAVHDDDSLVLPWGDDSIGIEADPAEAALLPPAPSPQPAEAEAEAAGPASLPSSMQAEGSKRRVRKRDPRLVCPNYLAGRVPCACPEIDEMAAALEVEDVATELLAGARKKPKGAGRGSGAAVGGSGGGASRGTPAEMKCQVPGCEADIRELKGYHRRHRVCLRCAHAAAVMLDGVQKRYCQQCGKFHILLDFDEDKRSCRRKLERHNKRRRRKPDSKGILEKDIDDQLDFSADGSGDGELREENIDVTTSETLETVLSNKVLDRETPVGSDDVLSSPTCAQPSLQIDQSKSLVTFAASVEACLGTKQENTKLTNSPVHDTKSTYSSSCPTGRVSFKLYDWNPAEFPRRLRHQIFEWLSSMPVELEGY…
OsSPL10	MMSGRMNAAGDESPFPFGAMQAPGPGAYVGFDHGAAAVAAAAAAAQRAGMLQHHHHHMYDGLDFAAAMQFGGGQDAPPHPQLLALPPSMAAPPPPPMPMPLQMPMTMPMPGDVYPALGIVKREGGGGGQDAAAGRIGLNLGRRTYFSPGDMLAVDRLLMRSRLGGVFGLGFGGAHHQPPRCQAEGCKADLSGAKHYHRRHKVCEYHAKASVVAASGKQQRFCQQCSRFHVLTEFDEAKRSCRKRLAEHNRRRRKPAAAATTAVAAAKDAAAAPVAAGKKPSGGAATSYTGDNKNVVSMSAAKSPISSNTSVISCLPEQGKHAAAAARPTALTLGGAPPHESSAPQIGAMLHHHHHHQQDHMQVSSLVHINGGGGGGSNNILSCSSVCSSALPSTATNGE…
OsSPL11	MECNPVSSTTSSSLLWDWDATASAEPPPPPGKRGGRDSSSASASAKRGRSAAAAGDAAAVAAEAPRCQVEGCGLELGGYKEYYRKHRVCEPHTKCLRVVVAGQDRRFCQQCSRFHAPSEFDQEKRSCRRRLSDHNARRRKPQTDVFAFGSGTLPRSLFDDRQQISFAWDNNAPLNHANTTSSSSWTSDLQLSQVMDISKRSRKAGADSANIRLSNALPTLCHDTNELLPIKGADASETASKLDGALDVQRALSLLSASSRGLTDPGHQTSSIIQFTNSNQNSTLPSVPSEGNSNVPFWVDGQHQAVEPQVFQFTMDTGNTVFPDLERIKPSYESSMFGLNQIH
OsSPL12	MASFGMNWNQKSPVFWDWENPAPFGPNTMENPKSIPHPEPRGVVVAAANHGSTNSSGGTFTSSSELANGSSKSSLSASFDSSSKLGNSLEFRFASVKGHGKNMCKDGEAGRVEDSGTSPAVAVSHGEPVIGLKLGKRTYFENVCGGQNVKSSSAASGVTCPSTVVKKMKVSQQSTQSSYCQVEGCKVDLSSAREYHRKHKVCEAHSKAPKVIVSGLERRFCQQCSRFHGLAEFDQKKKSCRRRLSDHNARRRKPQQEAISFGSSRLATMFYDARQQTDIYFGQSPFGQVRSNAISSCDNLGGFKFTEAKLPWMKPMKTIGLEDLNFSTLQMPGNVVSHTVHHHDFDGLIPFKGNTPKVLNQGVDPACAVVSSNSNGAPDLRRALSLLSSDSWGPADVQA…
OsSPL13	MDRKDKARKNFSSSSSSSAASMAALAAAAAAGDGGAALPSPMEEDKKPRLVASSLAPVAGGGGGGSSSSAAVAAGASSSSSSSSVAAAARRGAGRAGGGAPSGGGGGPRCQVERCGVDLSEAGRYNRRHKVCQTHSKEPVVLVAGLRQRFCQQCSRFHELTEFDDAKRSCRRRLAGHNERRRKSAADTAHGENCRHADQDAGRSHQGTGNPPFQIR
OsSPL14	MEMASGGGAAAAAGGGVGGSGGGGGGGDEHRQLHGLKFGKKIYFEDAAAAAGGGGTGSGSGSASAAPPSSSSKAAGGGRGGGGKNKGKGVAAAAPPPPPPPPRCQVEGCGADLSGIKNYYCRHKVCFMHSKAPRVVVAGLEQRFCQQCSRFHLLPEFDQGKRSCRRRLAGHNERRRRPQTPLASRYGRLAASVGEHRRFRSFTLDFSYPRVPSSVRNAWPAIQPGDRISGGIQWHRNVAPHGHSSAVAGYGANTYSGQGSSSSGPPVFAGPNLPPGGCLAGVGAATDSSCALSLLSTQPWDTTTHSAAASHNQAAAMSTTTSFDGNPVAPSAMAGSYMAPSPWTGSRGHEGGGRSVAHQLPHEVSLDEVHPGPSHHAHFSGELELALQGNGPAPAPRID…
OsSPL15	MQREVGPQVAPPMFLHQIQPLPPHATAAKKRGNPWPAAAVAAAEAKGGGNWNPRMWDWDSRALTAKPSSDALRVNAGLSHHQQQQQQSPPAAAKAAEALRQGGGGSGGLNLQLGLREDAATPMDVSPAATTVSSSPSPPASSAPAQEPVVRPSKRVRSGSPGSASGGGGGGGGGGNSGGGGGSYPMCQVDDCRADLTNAKDYHRRHKVCEIHGKTTKALVGNQMQRFCQQCSRFHPLSEFDEGKRSCRRRLAGHNRRRRKTQPTDVASQLLLPGNQENAANRTQDIVNLITVIARLQGSNVGKLPSIPPIPDKDNLVQIISKINSINNGNSASKSPPSEAVDLNASHSQQQDSVQRTTNGFEKQTNGLDKQTNGFDKQADGFDKQAVPSTMDLLAVLST…
OsSPL16	MEWDLKMPPAASWELADELENSGGGGVPAAVSSSSAAVGGGVNAGGGGRQECSVDLKLGGLGEFGGGGAQPRVAVAGEPAKGKGPAAAATGAAAAASSAPAKRPRGAAAAGQQQCPSCAVDGCKEDLSKCRDYHRRHKVCEAHSKTPLVVVSGREMRFCQQCSRFHLLQEFDEAKRSCRKRLDGHNRRRRKPQPDPMNSASYLASQQGARFSPFATPRPEASWTGMIKTEESPYYTHHQIPLGISSRQQHFVGSTSDGGRRFPFLQEGEISFGTGAGAGGVPMDQAAAAAAASVCQPLLKTVAPPPPPHGGGGSGGGKMFSDGGLTQVLDSDCALSLLSAPANSTAIDVGGGRVVVQPTEHIPMAQPLISGLQFGGGGGSSAWFAARPHHQAATGAAAT…
OsSPL17	MATGGSGGGGGGGGGGDDVHGLKFGKKIYFEQDAAASASAAAVESSSTSSGGGGKKGKGVAAAAAPPPPLPPRCQVEGCGVDLSGVKPYYCRHKVCYMHAKEPIVVVAGLEQRFCQQCSRCSVHMVRFHQLPEFDQEKKSCRRRLAGHNERRRKPTPGPLSSRYGRLAASFHEEPGRSRSFVVDFSYPRVPSSVRDAWPAIQPSDRMSGSIQWQGGHELHPHRSAVAGYSDHHAFSSHGGSAAGAPMLHHPAFELTSGGCLAGVATDSSCALSLLSTQPWDTTQSTSSHNRSPPMSSTASAFGGGNNPVSPSVMASNYMAASPGWNSSSRGHDGARNVHLPPPHGVVLNEVPPGSVHHGHFSGELELALQGGAPSNRPEAEHGSGSGAFSHSTNAMNWSL
OsSPL18	MDWDLKMPVSWDLAELEHNAVPNMAAAASAAEPGIAAVAASRGAPGRPECSVDLKLGGLGEFGAADALKEPAAAAKAPVSSAAAAASVAKVPPSTSTLKRPRGGGGGGGGQCPSCAVDGCKADLSKHRDYHRRHKVCEPHSKTPVVVVSGREMRFCQQCSRFHLLGEFDEAKRSCRKRLDGHNRRRRKPQADSMSSGSFMTSQQGTRFASFTPPRPEPSWPGIIKSEETPYYSHHHHPHPVMTSRQPHFVGSPSSATTAAFSPKEGRRFPFLHEGDQISFGGGGGAAAAATLEISVCQTTVVAPPPPESSSSNKMFSSDGLTTATTTTTTAHHHHHHHQVLDSDCALSLLSSPANSSSVDVSRMVQPSPAAAAGAEHHHHHQIPMAQPLVPNLQQQFGG…
OsSPL19	MEWAAAATKAASWGMAVAAAAAADDAGPTMLSFAGPSSSSSSPDAAAAAAAAAAAALHDFSVRARPAAAAPATRRARGGSGGGGGGGGGAEACSVDGCRSDLSRCRDYHRRHKVCEAHAKTPVVVVAGQEQRFCQQCSRFHNLAEFDDGKKSCRKRLDGHNRRRRKPQHDALNPRSFLPYHQANQFSVYPQTFPIADQNADALMRPLDRHPPFSISFSGTFREPKQFPFMQDGGSGLGAARHDLLRPFSSPEDGANITTTRSACNGVPHGLDPECALSLLSSSLHPSPAAGISSATAPPQFAPSSFSRIAASSQAVTTAFASDGGSVAGDHVLVPAVTYEDPSQAMPFSWQV
SbSPL1	MEAARFGTQSSHLYGGGLGELDLNRRENRVFGWDLNDWSWDSQRFVATPVPAQAANGSGLNSSPSSSEEAEEDVARNGGLRGDTDKRKRVVVIDDDETEDQDTVVNGGGSLSLRIGGTAVGVEAMENSDVNEDERNGKKIRVQGGGSSGPACQVEGCGADLTAAKDYHRRHKVCEMHAKASTAVVGNTVQRFCQQCSRFHLLQEFDEGKRSCRRRLAGHNRRRRKTRPDTAVGGTASIEDKVSNYLLLSLIGICANLNSDNVQHSNSQELLSTLLKNLGSVAKSLEPKELCKLLEAYQSLQNGSNAGTSGTANVAEEAAGPSNSKLPFVNGSHCGQASSSVVPVQSKATMVVTPEPASCKLKDFDLNDTCNDMEGFEDGQEGSPTPAFKTADSPNCASW…
SbSPL2	MATGGSGSDDVHGLTFGKKIYFEQDAAVAAAGGSGSGSATAAAGGRKGKGVATGGGRPASASAASATQPPRCQVDGCGVDLSAVKQYYCRHKVCYMHSKEPRVVVAGIEQRFCQQCSRFHQLPEFDQGKRSCRRRLIGHNERRRKPPPGPLTSRYGRLAASFQEPGRFRSFLLDFSYPRVPSSVRDAWQGVQPGGDRMLGTIQWHGNQEPHPHRSAAAGYGNHAYNCHGGLVAGASMLPSAFELPPGGCVAGVTTDSSCALSLLSTQPWDTTPQSGSHNRSPAMSAAASAFEGTPVAPSVMASSYTASSTWTASRDPADGARNAQQHHDDALHLVHPGPVHHGHFSGELELALQGSGPPPPPNMPHVDHGSSSGTFSHSTTNAMNWSL
SbSPL3	MDWDLKMPVSWDLPDLEHDAAMPQPPPIAATAAAASPAAASGIAAAATAAPPHAAATRGAPSRAECSVDLKLGGLGEFGAVADGTKEPAAAATATAAPSAPSASPMKRPRSGPGGAAGAQCPSCAVDGCKADLSKCRDYHRRHKVCEAHSKTPVVVVAGREMRFCQQCSRFHLLAEFDEAKRSCRKRLDGHNRRRRKPQPDAMNSGSFMTSQQGLFSSAGTRFSSFPAPRPEPSWSGVIKSEDSSYYTPHPHPVLSNRPHFAGGSTSSAYSKEGRRFPFLQDGDQVSFSAGAGTLEVSTVCQPLLKTAAAAAPPPESSSSNKMFSDGLTPVLDSDCALSLLSSPANSSSVDVSRMVVQPAAEHIPMAQPLVPSSSLQHHHQHHQFGSSPGGWFACSQAG…
SbSPL4	MHKRMYTCTYTYPLWYGGPHVRLASTHTAPGFISLSTLFQPPLLLRLPLMRGTAPELQLHLASSRPAPRSPRPVSSLAGATMDRKSKSTKGSAASSAAASMAALAAAAAAGDSSADPGAEDNVPAKMAAVGDVSSSSPVAARRSVAAAGGAASSSSPVPAAARRGAAAAAAASVAAGGGGGGGPRCQAERCNANLMTDEKPYNRRHKVCEAHSKAPVVLVAGLRQRFCQQCSRFHELSEFDDIKRSCRLRLAGHNERRRKSSADAHGGGGAGAGAGNGFRQHADQNGPAGNHFQIR
SbSPL5	MEASFLWKESGDQASAARMTGGNKNKSLNWDLNDWRWDANLFLATPAAAAAPSECSIRELSRAQGEIDFGVVVDKRRRLSPEEDGSAGCSNSAVADGDNNHVVSVQRARSSEEEEEERPRKGASSSTTPSCQVDGCHADLSGARDYHKRHKVCEAHTRTTVVCIKNVEHRFCQQCSRFHLLQEFDEGKKSCRSRLAKHNGRRRKVQPQAAVNGNSMNENQSLSSALFLLLKQLSGLESGSSSEQINHPNSLVNILKNLTAIASTQSYQDILKNANSNSIPSNAANNAANGSIMHEQTIRSTPIGRESLAEEPPVKRRVQDFDLNDACIEEAESRTDKIVFKLFGKEPKDFPVDLREQIQNWLSHYPTDMESYIRPGCVILTIYLRLPNWMWDELDDDPA…
SbSPL6	MDWDAKMLPAWDLGTVVGPSSSGGVGVGGGGALDLKLGAPTSSRVVATAAAAVGAAPTLPSANHPPPPAPAPAPAPSSSAPAKRPRPGHAQQAVPACSVQGCDADLSRCRDYHRRHKVCEAHSKTPVVTVAGQQQRFCQQCSRFHLLGEFDEVKRSCRKRLDGHNRRRRKPQPDPLNPAGLFGNHHGVTRFTSYPQLFTTSMAEPKWSVVKTETDVFQDQYYPAVHLDGAGAGSLFHGKDRKHFPFLTNHNNGGGDVAAAALGCQPFTITTTASSESSSKQSNGNCALSLLSDNPTPAQTAMIPTAQPLGPAMQYGRLPGSGGGSGDVSLTGMSYMRVADSRQASMLTTSSPSHTAVASPGPATAAATQHQLQYHHGYYHVSGGEQGNNPDGAAIQALP…
SbSPL7	MGSFGMDWNQKASVLWDWENLPPIGANMSDNPRMTAAPQGEAKFAGLEATRHESVHSSCGTFSSSSEMGYGSSKSSVSASTDSSPKAKGNSMELNFAPAKAPDKNTDSGKVDDARTSPSSVIAISSGEPVLSLKLGKRTYFEDVCGGQSVKSLPSDTSAVTPLASAKKAKSAPNTQKSYCQVEGCKVDLSSAKEYHRKHKVCEPHSKASKVVVAGLERRFCQQCSRFHGLSEFDQKKKSCRRRLNDHNARRRKPQPEAFSFGSSRLSTMFYDTRQQTNLPFGQGPYGQMRSCANSSWDNPVGGFKFAETKAPWLRAAGVDGLHLSSQQVWNNFMPHGVHQDFDGFTAFKETSAKVLDQGAEASAVVSNPDGAPDLQRALSLLSNSSAGAGTNQQPTAQL…
SbSPL8	MEWTAPKPASSPSSPPLLWDWGDHAATGSGSSSGDAPARRGAGKEREAKRARGEDGGGGAEVRCQVEGCGLDLTRVKDYHRKHRVCEAHTKSPRVIVAGQERRFCQQCSRFHALSEFDQKKRSCRRRLSDHNARRRKPQPDAFTFASARLPSSLFDDRRQISFVWNKAPVSHVRPFTSPWDSSSDLKLPHAKETREVSTKVGTITGQVHLDKSHMSNAIPTLSHGKDEPWPMKGPDMSITASKFDGAPDLQRALSLLSVGACGLPDPVHQTSCVIQFTGASENSGDLHLSHGGNSGPASCADGQHIAAQSQSQLVRFTMDTSNNVYEPSFFGVNQIN
SbSPL9	MMNTNAMSPTSTTDVDFSFGPMQSYVGFDAGGMAMPGVIERPLLQNHHHNNNHNLGVYDSFDFAAAAGLPFQESGLLPPTSSMPLMAPPTTSMAAMAAMPPSLLLTLPGVPTAADVVYPFGGGGAGGGFLKREDGCGGGPLVDAGGSGGRIGLNLGRRTYFSPADVLAVDRLLTRSRLGGGVGVGMGMGLGMGVLGLGLGAAHHHHQPPKCQAEGCKADLSAAKHYHRRHKVCEYHAKAGSVAAAGKQQRFCQQCSRFHVLAEFDEAKRSCRKRLTEHNRRRRKPISAQGKDSSPPPPPPKKADTCITTSYSNDLKTGASNTAAAKSTAISPNGSGVSCLDVMDNGQTSSAAAAVVAPTALSLAATPPPLHEKDGSLDSMLLMQRLQGRRDNDDDEEHR…
SbSPL10	MDWAAASGAPSWGAAATDPGPTMLSFAGPSSSTTPAADAEARLQDFAAGLAQSARPAGAAGAGRRSRAAGGGAGVEACSVDGCRSDLSRCREYHRRHKVCEAHSKTPVVVVAGQEQRFCQQCSRFHMLSEFDEGKRSCRKRLDGHNRRRRKPQHDLTNLGGFFPYHQVNQFEVYPRTIPTVGQNSDAMHLVGRQQPFSISFSRTPNQFPFPQGGGSTLHAARPGHLLAEGSSHTGSSTCSNPLSGTLGPECALSLLSSSLHHPSAAGIPTAGQPQVASSLSRIAAVSQAATTAMATAFAAGVGHHVFVPDAMFEDPSQALPFSWQ
SbSPL11	MEGNGGAGGGSGSAAPPWDLAMHWAPSAGSSYPQQPLALRPGGVPSSQLQLLHQQQQQQQQELTCLKLGKRPACCWAGAALGSQVVAAQAGAGLPHHLHGNGGGAAAGCGGGASGKAAEGKRKEKQAAAAAPGAAAVPRCQVEGCHVALADAKDYHRRHKVCEAHSKAPRVVVLGAEQRFCQQCSRFHAISEFDEAKRSCRRRLAGHNERRRKSNASEAMARGAAHPHGVTAFGHGFLPPCGGLSGSSAGALSLLSSARSGATSAAPWQVTTSDISARSSAALDDLIAENRAALLAWQYFSDRSSSAPGRHFASSSSTATGCALPPADDQHAAASWRPHPHSGVGGGRHHMAPPGVWHTTLDLMQTASSAAPATSTGAPFRPVPERAGARPRGKSKDGD…
SbSPL12	MMNLSAAANAACDEFPYVPSNAGAAPPSLLPIMDQENSIQREHHHQLGYNLEANSLALLPPSNAAAAHHHHHHATTIAGHSPHDILQFYPASASHYLASGGGGGNPYSHFGSAGTGSTFHQSSYYPPAAPEYYFPTLVSSAEENMASFAATQLGLNLNYRTYFPPRGGYTYGHHPPRCQAEGCKADLSSAKRYHRRHKVCEHHSKAPVVVTAGGLHQRFCQQCSRFHLLDEFDDAKKSCRKRLADHNRRRRKSKPSDADAGDKKRAHGNKAAAAKDKAGSSSKNMDIGDGLGTQILGSALLSKEQDQAMDLGEVVKEAVDPKGKASMQQHHGIHQQHHGFPFHSSSAGSCFPQTQAVSSDTTSNIAQVQEPSLGFHHQHHHQHSNILQLGQAMFDLDFDH
SbSPL13	MDWDLKAPGAWDLAELEHEQHAAATAAAAGPSGGHANAGVAGTGTGCRPPPGAGGAPAECSVDLKLGGLGEPGAAPPARREREAAAAAAAAAGKVASASSGAAAGAKRPRPGGQHQQGQGQHQQQQCPSCAVEGCKADLSKCRDYHRRHKVCEAHSKTPVVVVAGREMRFCQQCSRFHLLAEFDADKRSCRKRLDGHNRRRRKPQPDTMASASFITSQQGTRFSPFAPPRLEASWPGVIKTEESPYYTHQIPLGSSSNRQQHFVGSTTPAYAKEGRRFPFLQEGEISFATGVVLEPPACQPLLKTVAVAPPESSSSSSAGGGNKMFSDGLTRVLDSECALSLLSAPANSSGIDVSRMVRPTEHVPMAQPVVSGLQFGSSSWFSPRPQASTGVTAGSGFP…
SbSPL14	MQREVGPQVAPPLFLHQIQPMPPHAAAAKKRGHPWPAAAGAAVAPAEAAAGNWNPRLWDWDSRALTARPSSDALRLAGGQQPQPSAKAAEAQRQGTAGGNGALNLQLGLREDAATPMDASPTAPAASSSPSPPPASASAGQEPVVRPSKRVRSGSPGSAGGGSGGGGAANGGAGYPMCQVDDCRADLTSAKDYHRRHKVCETHSKTTKAVVANQAQRFCQQCSRFHPLAEFDEGKRSCRRRLAGHNRRRRKTQPTDVASQLLLPGNQENAANRTQDIVNLITVIARLQGSNVGKVPSIPPIPDKQNLVEIISKINSLNNTTSAAKSPPSEVVDLNASQEQQEQRQDSVEKTTNGIDKQTVPSTMDLLGVFSTGLATSTPETNTSQSQGSSDSSGNNKSK…
SbSPL15	MESGGASGGGGGGGGDDQLHGLKFGKKIYFEDAAAAGSSSGGGGGGSGNASATTAAPATQQPSPPQAASPRAASGGGGRRGRAAGGPSPAPAPARCQVDGCNVDLTDVKPYYCRHKVCKMHSKEPRVVVNGLEQRFCQQCSRFHQLPEFDQLKKSCRRRLAGHNERRRRPPPGPLATRYGRLAASFGEEPGRFRSFMLDFSYPRVPTAMRDGFPAVRPGERAPGSIQWQASLDPHHHQSAVAGYSAHSYGSQGSSSSRPPVFPGPEIPPGGCLAGVPSDSSCALSLLSTQPWDTTHSSGHSHAASMPATAGFDGNPVAPSLMASSYIAPSPWTDSRGHEGGRNVPQLPPDVPLSEVHSGSSSHHGQFSGELELALQGNRPAPGSAPAPRNDQGSTGAFD…
SbSPL16	MDVPDSGGGAPDAGEPIWDWGNLLDFVVQDDDSLVLPWDDAAAGIAAAADPTEAATAPLLPASPPLPQPVEVEPEPEPEPEPEPGPVLPPPPLRVQGIGRRVRKRDPRLVCPNYLAGRVPCACPEVDEMVAAAEVEDVATEFLAGARKKTKTAAAAARRSKAAAAGAAPGAAGGGAARAAAAEMKCQVPGCEADIRELKGYHRRHRVCLRCAHAAAVMLDGVQKRYCQQCGKFHILLDFDEDKRSCRRKLERHNKRRRRKPDSKGTLDKEIDEQLDLSADVSGDGELREENMEGTTSEMLETVLSNKVLDRETPVGSEDVLSSPTCTQPSLQNDQSKSVVTFAASVEACIGAKQESVKLVNSPMHDTKSAYSSSCPTGRISFKLYDWNPAEFPRRLRHQ…
SbSPL17	MMSGRLNVATSASPGDDFPFASMQQQQQPPPPPPPPPYVGFEHGVAGGGGGQRGAGGMGMQQQQHLYDGLDFAAALQFQQEAPHHHHHQLLTLPSSLGPMAPPPLPMPMPMPLQMPMPMPGMPGGDHVYQALGMVKREGGGGGGADAGRIGLNLGRRTYFSPGDMLAVDRLLMRSRLGGVFGLGFGGAHHQPPRCQAEGCKADLSGAKHYHRRHKVCEYHAKASVVAAGGKQQRFCQQCSRFHVLSEFDEVKRSCRKRLAEHNRRRRKPATTASSKDAASPPANKKPNGGSITSSYSTDNKNLSTAKSTMSSNTSSVISCLDQAGNKQQQLARPTLTLGASQDNKDQHQHQQQLSTMLQVQAAGGGHHQEQHFLTSLQVHNNGGCGGGNNNNILSCSSV…
SbSPL18	MGSFGMNWNQKNSMVWDWEHLVPSVSNAVTRHGSANSSGGTLTSSSELGHGSSKSSISASIDSPSGVGNSLEFNFAAVQRHVKNTGTNGRVDDSGNSPSSMIAFSQGEPLISLKLGKRAYFENVCGGQEAKVSAPSDVTSAVTVVKKTKVSQQNAKNWYCQVEGCKVDLSSAKDYNRKHKVCVAHSKAPKVVVAGLERRFCQQCSRFHGLAEFDQNKRSCRRRLTHHNARRRKPQADAISFNSSRLSSMFYDTSHRTNLFFSQPLYGQVRSNAVSPWDNSGGFKFMETKHLSVQPTKTVGLDELHFSTPQISTSVVAHTGHHHNFDRFMPFKGTNTKVLNQGVEASATASNSNNGAPEPGRALSLLSDGSWGSNSAVIQQPPSHADAGALPPLATVAVS…
SlSPL1	MEASVGERFYHMGGTDLRGLGKRSLEWDLTDWKWDGDLFIATPLQQNPSNYQSRQFFPVETGNLASSNSSSSCSDEVNHGMEQQRRELEKRRRVIVVDEDDSGPLSLKLGGQGEPAADAGREMSNWDGAAGKRTKLAAPAAARAVCQVDDCGTDLSKAKDYHRRHKVCEMHSKASRALVGNVMQRFCQQCSRFHALQEFDEGKRSCRRRLAGHNKRRRKTQSETVANNNSLNDGQTSGYSLMSLLKILSNMHSNGANHTEDQDLLSHLLRSLASQGPTNGDKSLSGLLQESSNLLNNRSILRNPEIASLISNGSQAPPRPKERQFTNSAAEMPQKRLEDARTASSQSPGILFPIQSNSQAYTPGRESTTGRSKLIDFDLNDAYVDSDDCGDDIDRSPVP…
SlSPL2	MHNQPFSSSQTGVPTELRNTQMISSLLSGDDPAASSNFDWSDLLDFDLHEQLNISFDDPLHQEQQPETEFVAPVIPSSEDSPHSQDTDAGRIRKRDPRMACSNFLAGRIPCACPELDEKMEEEEMAGIGPGKKRARTVRASAGAGARCQVPDCEADISELKGYHKRHRVCLRCANATSVVLDGHSKRYCQQCGKFHILSDFDEGKRSCRRKLERHNNRRRRKATDTSKTSAEKESQQLTTADDVSGDDDIVKDNTCMGSQLGEKEILLESEGHVPICSTQGIQNNHSDSFTASGETQVDAEKENYKNSHSPSYYDNKSALSSVCPTGRISFKLYDWNPAEFPRRLRHQIFQWLASMPVELEGYIRPGCTILTVFVAMPTFKWGKLLEDPAAHLYELIAS…
SlSPL3	MLDYEWENQSSFMFTSDQNTQEENDQNNNQFLDPQAHFPHITSYQHPQQQQQQQLQNPHFPQFQATPNNTHLISSMYDPRAYGVPYTQTHDTSMLSLQPTGGFMVVPKSEPQFGGGIHDFSSSSSRIGLNLGGRTYFASSSEDDFVNRLYRRTRAVDAGSVNSPKCQAEGCNADLTHAKHYHRRHKVCEFHSKASTVIAAGLTQRFCQQCSRFHVLSEFDNGKRSCRKRLADHNRRRRKNIQQENNKKQPQPSSKSPAESGAQSSTVTVAISPPRIPVDGFRQRTYQQVTTSSSFPMGD
SlSPL4	METNKWEGKRSITEAEKEEDEHGSVEEDSKRKRVLTLSGRKLVGEGSAHPSCQVDQCTADMADAKPYHRRHKVCEFHSKSPIVLISGLQKRFCQQCSRFPCYGTKAKSSNDDDFLELISLSNGSSS
SlSPL5	MESWSYFSGGKGFVSEESVSVNDGMRRVKNGVMGWELKTQSSYGMCTTDNQGFHELGSPNLMRKPMFTDQMRDGFASSKHWGGGGGSIVGAFSGEDKSSSKLSSSAVDSISRDSSLIDLKLGRFPDHHVDGNIFKSAKTLSSSTSAESILPAKRMRAGGLNSHKPFCQVQGCGKDLSPCKDYHKRHKVCEVHSKTAKVIVNGIEQRFCQQCSRFHLLAEFDDGKRSCRKRLAGHNERRRKPPHTGTRFRGTSFATSPFACQDILSSRYLHQPKYEMSDWCKNVKVEDGVDYSPQLAMPFTNGQLQPKSHFTSYHAKKGCHSFHDGLPAVTTSRINESTNSSLHDMRGSDFVSPSLFHTTSTGSEVLHALDTSSIQGLSGISNSSNALSLLSSQSQGSSN…
SlSPL6	MMFGSGFDSPPVGVYEKNSNCTVEEGCTSSAAPMMYGLGKRNNSSVELPLPSLSKKTKSSTHNPLKPHCQVDSCNLDLSSAKQYHRKHRVCHIHSKCPKVIILGRHRRFCQQCSRFHSLSDFDENKRSCRTRLSDHNARRRKPQFNSTSTRFSSLFYDNKQSMNLVFNNAPLVHSKPTADSTWETSEVSKFTLTRGLTLKPYKADSFNGQSLVGGFKLSGTTEMQTNASNLYSVSNDTKAEVFSQGVKETTFSLNMGVAPELPRALSLLSNENEFISIGHSKHVNQIIIPEQVTHAIPQSLPFESSERWQAEQHLFNPHIHTLVANGHSGGSFQEIQLSKDPFDDSYMSMD
SlSPL7	MEPLSYALEGRGLIFPDNVELSVDTVSRNRSIVKEWNLNPFCDVDKSICGFSQEVTENTEFLGSGIADILKKSAASNPCPGVLSGEMSDGCGKMLSSTSMFNSFEPIPGEVGLGAMFNNSATKSNNPMSSLIDLKLEELTDHGELRTNQSSKESSILSSPESSLAAGKAQTKSSHSRFSISQVHDQKEEESTTVYREVKSNQSLKRNSALTSVNSSLQGKRLRTTNFHSEIPVCQVHGCNKDLSSSKDYHKRHKVCNEHSKTAIVIVNGIEQRFCQQCSRFHLLAEFDEGKRSCRKRLAGHNERRRKPQFDTHWGSRFLDMTSQRRVPFLFPEIFPGSFFYQENYEDNNNSKHPKLEHKPFGISQLAISVKNEQFPAKSIQHQYGMRKQDPSKVHTGGT…
SlSPL8	MEWNVKWDWGNLVMFGSKASESPKELQLTDWGVEEEGELDGGSFNLSSGGSGTGGYGSDLKCGSSIKSSISASTDSSPKDGFKVSNFAFETFNASPEDPSKKLESSKAEVSRNSPPMEASVGSVEPVIGLKIGKRTCETFGGGSSAKVSSFPPNPASSAAATKKAKSSTQNAPIPHCQVEGCNLDLSSAKEYYRKHRVCDSHSKSPKVIVAGVARRFCQQCSRFHSVSEFDDKKRSCRRRLSDHNARRRKPHQETIQFNSARLSSLFYDSRQPMNLVLNEAQLIHSRAAANATWESTQDSKFSITREFTPKPERTGSTNGKSLLERNQFSRAVGAHSNASSLLLPSKGTTAEVFNRGAKESMFNMVTGPEFPRALSLLSTNSWGSSEPESVSLNHANQT…
SlSPL9	MESSSSSSKRAKAPGNIAHCLVDGCNADLSECREYHRRHKVCEVHSKTAKVTIAGRDQRFCQQCSRFHSLVEFDDGKRSCRKRLDGHNRRRRKPQPDSMAKNSGILFGQQGTKLLSFSSQQIFPSAVVSSAWAGVVKTDSDMVLYNNQSHMNGMDSQNSFPDSSGHSYKGGSQFQFMQGSDRSLTEAPLFEHPTSAAGISSSGQKIFSSGLNDIVDSDRALSLLSSAPAVTREIGLSHMVQQPASIPRSQSHGLQYDGLSHFPFAQDFNSKPQDSHVSNSSSPLHFHDMLQNAQDESSTIPASQQTLAFMWD
SlSPL10	MEARNFHGPVVSNMEVSGKKSREWDSNDWVWDGDRFTAEPLNSLPSDCRSKQLFPIGSEIPETATGIFNGFSSGAGELTLGNDKGRKELEKRRRTIVIDDDDEQNGEAGSLNLKLGEQLYPVMEEEVEKWEGKNGKKTKISGVSSNRAVCQVQDCRADLSSAKDYHRRHKVCEVHSKAAKALVGNVMQRFCQQCSRFHVLEEFDEGKRSCRRRLAGHNKRRRKTHPENVANGASVNDEGGSNYLLISLLRILANVQCKSLYVFHGFPAIYSFFNSSDQTKDQDLLSHLLRNLASLAGAANERNASGLLPAPSDLQNPGTSMEAPKEDSLRPNANCLTIPASEVKEKRMDRGTSDAERGISQNLCALRPETLCCRKESLPINANASVTTSAPLKLNIDLN…
SlSPL11	METANNQLKYMEKNDDLLVISTSENTNKKIITTNNNKKLLSNSSSSSSLIRSCQAEKCNVDLSDAKQYHKRHKVCEYHAKSQVVVVAGLRQRFCQQCSRFHELTEFDESKRSCRRRLAGHNERRRKSTSSSSSSSSSADRIHISIQENPTHKNFHLR
SlSPL12	MENNKWEGKRSMEEDDDEEDEDVVEDTKRKRVLTRSGRKVSTAEGSRQPSCQVEECTADMVNAKTYHRRHKVCEFHAKAPEVLIDGLRQRFCQQCSRFHQLAEFDDAKKSCRRRLAGHNERRRKSAQDYPGEGSS
SlSPL13	MLDYNWGEQSSVMLSNDEQNQENEQNREFFDPYGPNTQTYTENPYPHQHFPNIQHQNHQFFHTQNNPTTLYDPRSYETCYTPHPHPQSSMLQQNSGFMVVPKSEPNQFVGNGSGIDFGSSSSSRIGLNLGGRTYFSSSEDHDFVNRLYRRSRAVETAGSIMNTPRCQAEGCNADLTHAKHYHRRHKVCEFHSKASTVIAAGITQRFCQQCSRFHLLSEFDNGKRSCRKRLADHNRRRRKNQQANLENSNKDTTTNSPSDTLARSPADSGAHCSSVTVAISPPRISLDVFRQRP
SlSPL14	MELGSVSSSGNSSSSDSLNGLKFGKKIYFGNAGVGVQVKNGCGSSPVNGDGNLPPAPATTKRGRGGLVQGGHPPRCQVEGCQADLSDAKAYYSRHKVCGMHSKSPTVVVAGLEQRFCQQCSRFHQLTEFDQGKRSCRRRLACHNERRRKPPSGSLFSTHYGNLSSSIFENNSSRSGSFLVDFSSHQNVNESSWPNTRASEQGWDHQSSGKFLQRPWLNNSENAASELVLQGSATRTSYHGVPSGDYFPGVSDSSGALSLLSNRSWGSRNRPPSLGVNSQVHIDGVHTIQPSGSHGAPTNHFSSPSLSFKGNEASSSSHEMPPDLGLGQMLQASDNPYC
SlSPL15	MHDWYKNVKVEHCSDYSPELTMPFTNKHSQPRPLFTSYHTDKHCPALHDEGITTITRSKNNESSNSYLNDIGGSDFVSRSLFHSTSIGSDVLNVMDSDSPFQGISNSGCALSLLSSQSQDSSNYSSVVPPSAHHLITPRSYNHYNMTQTSECFPEASPKGSTSTVSTIYNLSEVISAKGQLEHILRNNCGSLQGSDYVNTKNLLSCEDGTTIDLLQLSSQLHQVEHQRRSMK
ZmSPL1	MESGGGGDDQLHGLKFGKKIYFEDAAGSSSGSSSGGGSAPAPPATQQPSPPAASPRAPAGGGRRGRAAAGGAGPSTAPAPARCQVDGCNVDLTDVKPAYYCRHKVCKMHSKEPRVLVNGLEQRFCQQCSRFHQLPEFDQLKKSCRKRLAGHNERRRRPPPGPLASRYGRHAASLGEEPGRLRSFMLDFSYPRVSSAMRGGFPAVRPGGERVPGGIQWQAGLDPRHHQGAVAGYGAHYGSEGGSSSSARPPVFPGPELPPGGCLAGVPADSSCALSLLSTQPWDAAHSHSHSHAAPTAGFDGGSPVAPSLMAASSYIAPSPWTETDSWGHEGGRSVPQLPPDDVPLGEVHSGSSSHHGQFSGELELALQGNRPAPGSAAPPAPRNNQGSAGTFDQAGNTM…
ZmSPL2	MQREVGPQVAPPLFLHQIQPMPPHAAAAAKKRGHPWPAAGAAEAGAGNWNPRLWDWDSRALTARPSSDALRLAGGQPQPAAEAQRQGAGALNLQLGLQEDSTTPMDASPTAPAAAAAASPPASAAAGQEPVVRPSKRVRSGSPGGAGGGPGGGGTANGGASYPMCQVDDCRADLTSAKDYHRRHKVCETHSKTTKAVVGNQAQRFCQQCSRFHPLAEFDEGKRSCRRRLAGHNRRRRKSQPTDVASQLLLPVNQENAANRTQDIVNLITVIARLQGSNVGKVPSIPPIPDKQNLVEIISKINSLNNATSPAKSPSPEVVVLNTSQEQREQGHDSVDKTTNGIDKQTVPSTMDLLGVFSTGFATSTPVTNTSQSQGSSDSSGNNKSKSHSTEPATVVNSH…
ZmSPL3	MEAARFGARSSHLYGSGLGELDLNRRESRVFGWDLNEWSWDSQRFTATPVPVEAANGSGLNSSPSSSEEAGEEMAKNGGLGGDTDKRKRAVVIDDDDDDETEDQDTVVNGGGSLSLIIGGSAAGAGAMENGDVNEDERNGKKIRVQGGGSSGPACQVEGCGADLTAAKDYHRRHKVCEMHAKATTAVVGNTVQRFCQQCSRFHLLQEFDEGKRSCRRRLAGHNKRRRKTRPDTASCGTASIEDKISNYLLLSLIGICANLNSDNVQHSNGQELLSTLLKNLGSVAKSLEPKELCKLLEAYQSLQNGSNAGTSGTANATEEAAGPSNSKLPFVNGSHCGHASSSVVPVQSKATIVVTPEPASCKLKDFDLNDTCNDMEGFEDGQEGSPTPAFKTADSPNC…
ZmSPL4	MMNLSAAANGRDEFPPYVVPSNAAAPPPSLLPTMEQQQESSIHREHHQLLGYNLEANSLALLPPSNAAAAHHHTTFAGGHSPHDILHFYPPPSAASHYLAAAGGNPYSHLVSAPGTTFHQTSSSYYPPAAAAQAAPEYYFPTLVSSAEENMASFAATQLGLNLGYRTYFPPRGGYTYGHHPPRCQAEGCKADLSSAKRYHRRHKVCEHHSKAPVVVTAGGLHQRFCQQCSRFHLLDEFDDAKKSCRKRLADHNRRRRKSKPSDADAGDKKRAHANKAAAAKDKAESSSKNMDIGDGLGAQILGSALLSKEQDQAMDLGEVVKEAVDPKGKASMQQHYGFPFHSSSAGSCFPQTQAVSSDTTSNIGQVQEPSLGFHHHQHHQHSNILQLGQAMFDLDFDH
ZmSPL5	MATGGGGGSDDFHGLTFGQKIYFEQDAGAAGGSATGGRKGKGAAASASAAQPPRCRVDGCGVDLSAVKQYYCRHKVCYMHSKEPRVFVAGIEQRFCQQCSRFHQLPEFDQGKRSCRRRLIGHNERRRKPPPGPLTSRYGPLAASLVQEPGRFRSFLLDFSYPRVPSSVRDDAWQWQGMQHGGDRMLLGTASAIQWHGNQEPHPPHRSAAAGYGNHAYNNCHGGGGLVAAAAGASMLSSAFEPPPGGGGCVAGATAADSSCALSLLSTQPWDTPTQSGSSHHNRSPAMSAAAGAFEVAPSSVVASSYTASSSWSGSRDPADGARKNAQRHDDGLHLVHPPGPVHHGHFSGELELALQGSGPPHVDHGGGTCFSHSDTNAMN
ZmSPL6	MDWDLKMPVSWDLPDLEHDAMPPPPPVSAASTAAASGIAAAAAAPSSATAPSRAECSVDLKLGGLGEFGAADGTATKEPAAATAAPSASPMKRPRLGPGGAGGAQCPSCAVDGCKADLSKCRDYHRRHKVCEAHSKTPVVVVAGREMRFCQQCSRFHLLLEFDEAKRSCRKRLDGHNRRRRKPQPDTMNSGSFMTSQQGLFSSAGTRFSSFPAPRPEPSWSGVIKSEDSSYYTHHPVLSNRPHVAGTSTSPAYSKEGRRFPFLQDGDQVSFSASGAGTLEVSTVCQPLLKTTAAVAPPPPESSKMLAPVLDSDCALSLLSSPANSSSVDVSRMVQPAERIPMAQPLVPGLQHHQFGGSPVPDWFAGSGAVPAAGTGGFACPHSVESEQFNTVLVPSSDG…
ZmSPL7	MTEEKPYNRRHKVCEAHSKAPVVLVAGLRQRFCQQCSRFHELSEFDDVKRSCRLRLAGHNERRRKSSADAHAGGGNNGFRQHADQNGRGDPAGNHFQIR
ZmSPL8	MEASFLRKDGGDQASAATMSGEHRNKGLDWDLNDWRWDANLFLATPAAIVPSECSSRKLSRAQGEIDFGVVVDKRRRLSPEEDGSAGCSNSGVADGDNNHVVPAQRGRSSEEETPRKGASSSTTPSCQVDGCHADLSGARDYHKRHKVCEAHTRTTVVCIKNVEHRFCQQCSRFQLLQEFDEGKKSCRSRLAQHNGRRRKVQPQTVVNGNSMSENQSLSNTSILLLKQLSRLESGSSSEPINHPNSLVNLLKNLAAIASTQSYQDILKNANSNSILSNAGNNAANGSTVHEQTIRSIPIRGESLAEEPPVKRRVHDFDLNDACFEEVESRTDKIVFKLFGKEPKDFPVDLREQIQHWLSHYPTDMESYIRPGCVILTIYLRLPNWMWDELDDDPASWIE…
ZmSPL9	MDWDAKMLPAWDLGTVVGPSSSGGGALDLKLGAPTSSRAVLTAAAGAAPALPSANPPPPPPPPSSSAPAKRPRPGLARQAVPACSVQGCDADLSRCRDYHRRHKVCEAHSKTPVVTVAGQQQRFCQQCSSVKPSASSRCMRCAPVLSGACPYNATRQVQWNWTSVQFRFHLLGEFDEVKRSCRKRLDGHNRRRRKPQPDPLNPAGLFGNHHGVTRFTSYPQLFAASMEQPKWSVVKTEADVFQDQYYPAVHLNGAGGGAIGSHFHGKEQKHFPFLTSHSNGGGGGDVATAAALGCQPFTITTTASSESDSKQSNGNCALSLLSDNPTSAQTAMIPTTAQSLAAAMQYGGRLPGSVSVSGGGGGDVSLTGMSYMRVGDSRQASILTASSPGHAAVASPVP…
ZmSPL10	MDWAAASGSPSWGAAATDPGPTMLSFAGPSSSAADAEVRLQDFAAGLAQSSRPTGAAPGAGRRSRAAVGGAGAEACSVDGCRSDLSRCREYHRRHKVCEAHSKAPVVVVGGQERRFCQQCSRFHMLSEFDEEKRSCRKRLDGHNRRRRKPQHDLTNLGGFFPYHQVNQFEFYPQTIPTVGQNSDAVHLVGRQQPFSISFSRTPDEFPFPQGGGSSVLHHLHAARPGHHAEGSSHTGSSTRDNALSGTLGPECALSLLSSSLRRPSTAGVPAVGQPQVTASSTTAVSQAATAAVATAAFAASAGHHVFVPDAMFEDPSQALPFSWQ
ZmSPL11	MDWDLNAAGAWDLAELERDHAAAAPSSGGHAANAAAAGTGTESRPPAPGAAGAPAECSVDLKLGGMGECEPGAARREREAAAGAAKRPRPAGPGGQQQQQQCPSCAVDGCRADLGKCRDYHRRHKVCEAHSKTPVVVVAGREMRFCQQCSRFHLLAEFDADKRSCRKRLDGHNRRRRKPQPDTMASASFIASQQGTRFSPFAHPRLEASWPPGVMKTEESPYHITHQIPLGSSSSSRQQHFVALGAATPAYAKEGRRFPFLQEGEISFATGVVLEPPAAAPACQPLLRTGAPSESSGAGGSKMFSDQGLARVLDSDCALSLLSAPANSSGIDVSRMVRPTEHVPMAQQPVVPGLQFGSASWFPRPQASTGGSFVPSCPAAVEGEQQLNAVLGPNDSEVS…
ZmSPL12	MDWDLKAVGAWDLAELEQDHAAATAAAGPSEGHATDTAAAGTGTGTGTESRPPGAGAPAECSVDLKLGGMGECELGAGAATACREREAAAGATKRPRPAGQQQQQCPSCAVDGCRADLSKCRDYHRRHKVCEAHSKTPVVVVAGREMRFCQQCSSAVTLFRSLRSLLLQSPHSKLLSSVSFTLLSDALMRIKHLLPLPKSGLWRRGGSTDTLRSFLYPYGERNCCTVYHRVVQELSKFKESCGHNSLVHGHMTVRVAHYTYCHQMCKTLLRNNNHGLVHFDGFKSIPSQNLLNFSIPSNTREVGSPIRFHLLAEFDADKRSCRKRLDGHNRRRRKPQPDTMASASSITSQQGTRFSPFAPPRLEASWPGVMKTEESPYRITHQIHLGSSSSSRQQHFVG…
ZmSPL13	MEAGGASGGDDGDGQLHGLKFGKKIYFEDAGGSSSSGGSGSASATAPPATQQPSPPAASPRAAPGGGRRGRAAAGGAGPSLPPAPPRCLVDGCNADLTDAKTYYCRHKVCEMHSKEPRVVVNGLELRFCQQCSRFHNLAEFDQQKKSCRKRLAGHNERRRRPPPGPLASRYGRLAAPLGEEPGGRFRSFMLDFSYPRVPSAMRDGFPAVRPGGERVPGSNIQWQAASLDPPPPHHQSAAAGYGAHSYGSPGSSSSSRPPVFPAGPELPPGGGCLAGVPTDSSCALSLLSTQPWDAAGHSAGHGHGHAASLPATAGFDGNPVAMASSYIAPPSPWTDSRAHEGGRRNVPQLPPDVPLGDVHSGPGTHHGQFSGELELALQG
ZmSPL14	MQREVGPQVAPPLFIHHQIQPMPPHAAAAVKKRGQPCPAAAAAPAEAAAGNWNPRLWDWDSRALTARPSADALRLAGGQPQPQPQQAAEVHRQGAGGSGALKLQLGPREGSTAPTDASPTAPAASLSPSPPASGQDLVVRPSKRVRSGSPGSAGGGGGGAANGGAGYPMCQVDECRADLTGAKDYHRRHKVCETHSKTIRAVVANQAQRFCQQCSRFHPLAEFDEGKRSCRRRLAGHNRRRRKTQPADVSSQLLLPGNQENAANRTQDIVNLITVIAHLHGSSVGKVPSIPPIPDKQNLVEIISKINSFNNMTSADKSPPSEVVDLDALQEQQVQRQDSVGKTTNGIDKQTVPSTMDLLGVFPTGLATSTPETNTSQSQGSSDSSGNNKSKSHSTEPVT…
ZmSPL15	MMMMNTSAAMSPPSTDVVVDDFSLGAMHQPYVVGFHADAGMRIMPSVVVDRPLLQQNTDLLEEYDSFDFAATGLLPLPFQELPGLLPPANYLPLPTPSMAMSPPSLRLLTLPGVPVPTAAADVVYGGLGGGGAGGPSFLKREHGVGSGGGRIGGLNLGRRTYFTPAAVDRLLGGGLGGVGLGMSVLGLGVGAAHHHQQQPPRCQAEGCKADLSAAKHYHRRHKVCEFHTKASAVAAAGKQQRFCQQCSRFHVLAEFDEAKRSCRKRLTEHNRRRRKPISAQGNNDHSSPPPPAPKKADTCITTSYNDDPKIAGASNTAAAISPNGGSGGGSCLDVLDNGQITSSATAAAPTALSLAAPPPPLHHELHHEKDGSLDSVLMQRRVHYWSMAGG
ZmSPL16	MEWTAPKRAASPPSPPLLWDWGGDHAGATGSGSGSSGDAPARRGGREREAKRARADDGEVRCQVEGCGLDLSRVKEYHRKHRVCEAHTKSPRVVVAGQERRFCQQCSRFHALSEFDQKKRSCRRRLSDHNARRRKPQPDAFAFASARLPSSSFDDRRQISFVWNKAPVSHPFTSPWDSSSELPHAKEIREVSTKVGTITGQVHLDKSYVSNAVPSLTHGKDEPWPMKGPDMSIAASKFDGAPDLQRALSLLSVGACGLPDPVHQTSCVIQFTSASENSGDLHLSHGANSGLASCGDGQHIASQPQAQLVRFTMDTSNSVYEPSFFSVNQIN
ZmSPL17	MGSFGMDMDWNQKASVLLWDWENLPPAAANGSESHRTTAAAPQFAGLEATGHEPAPSSVSSSIHSLPSAKGNKNKNNMELISFAPAKAPDKDTGSVLSSGEPVVLGLKLGKRTYFEDGCGLGQSGKSSAALGTASAATPPGPAKKAKAAAAAPTAQQQKSYCQVEGCRTDLSSAKDYHRKHRVCEPHSKAPKVVVAGLERRFCQQCSRFHGLAEFDQKKKSCRRRLNDHNARRRKPQPEALPFGSSRLSAMFYDTRRQASLLFGEGPYGQMRSCASSWWDSPGAGGGGFKFAETRGAPWLKPARAAADGLLPLSGQQQQQVWNDSIPHVAHQEDFDGFTVTAFKGISPKTLDHQGAGVEACAAVSSPDGAPDLQRALSLLSNSPAGGGGTNTNHPPPPP…
ZmSPL18	MEAARFGTQSSHLYGGGLDLNRREKRVFGWDLNDWSWDSQRFVATPVQQQAANGSGLNSSPSSSEEAVEEVARNGGFRGDTDKRKRVIDDDETEDQCTVLHGGRSLSLKIGGAAGGVGAMENSDVNEDNERNGKKVRVQGGSSSGPACQVEDCGADLAAEKDYHRRHKVCEKHAKASTAVVGNTVQRFCQQCSRFHLLHEFDEGRRSCRRRLAGHNRRRRKTRPDTAIGGTASIEDKVSNYLLLSLIGICANMNSDNAQNANGQELLSTLLKNLGSVAKSLEPKELCKFLEAYQSLQNGLNAGTSGIANGAEEAAGPSNSKLPSVNDSHYGQASSSVVPVQSKATTVVTPEPASCKLKDFDLNDTCIDMEGFEDGQEGSPTPAFKTADSPNCASWMQQD…
ZmSPL19	MGSFGMNWNQKDPMVWDWEHLVPSVSNAVTRHGSANSSGGTLTSNSELGHGSSKSSISASIDSPSGVGNSLEFNFAAVERHVKNTGTNGRVDDSGNSPSSMIAFNQGEPLISLKLGKRAYFENACGGQDAKVSAASDVTSAASVVKKTKVSQQNAKNWYCQVEGCKVDLSSAKDYNRKHKVCVVHSKATKVVVAGLERRFCQQCSRFHGLAEFDQNKRSCRRRLMHHNARRRKPQADTISFNSSTMFYDTRQRTNLFFSQPLYGQVRSNAGSSWDNLGGLKFMETKHPPVHPTKTASPDELHFSALQITSAAAHTGHHHDLDGFMAFKGTSTKVLNQGVEAWAAASSSNNGGPEGGRALSLLSDGSWGSSSAVIQQPTSHADAGALLPPLATVAVSNAA…
ZmSPL20	MGSFGMDWNQKASVLWDWENLPPVAVGASGSENPRMAAAPQALHSACGTISSSSEMGYGSSKSSVSASADDSSPKAKGKSMELNFAPDKVPDKNTDSGKVDDARTSPSSPVIAISSAEPVLSLKLGKRTYFEDVCGGQSVKSLPSDTSAVTPPPASPKKTKVTPNKKSYCQVEGCKVDLSSAKEYHRKHRVCEPHSKAPKVVVAGLERRFCQQCSRFHGLAEFDQKKKSCRRRLNDHNARRRKPQPEALSFGSSRLSAMFYDTRQHTSLLFGQGPYGQMRSCASSSWDNPGGGFKFAETKGPWLRAGGVDGLHQPSQQVWNNFMPHGVHQDFDGFTAFKGTNAKVLHQGVEASAVASNQNGAPQPDLHRALSLLSNSWAGGGTGTGTDQHPTAQLRHAA…
ZmSPL21	MEWTAPKPASSPPLLWDWGDHAATGSGSSSDAPARRGGKEREAKRARAGEDRGGGELRCQVEGCGLDLSRVKDYHRKHRVCEAHTKSPRVIVAGQERRFCQQCSRFHALSEFDQKKRSCRRRLSDHNARRRKPQPDAFTFASAKLPSTLFDDRRQISFVWNKAPVSHVRPFTSPWDSSSDLKPPYAKEISDVSTKVGTITGQVHLDKSHMFNAIPTLSHGKDEPWPMKGLDMSISASKFDGAADLQHALSLLSAGACGLPDSVHQTSCIIQFNGASENSSDLHVTHGRNSGPASCADAQHIAAQPQSQLFHFTTDTGNTVYEPSFFGVNQIN
ZmSPL22	MMMNTNAMSPTASTDADFSFGPLQPYVGFDVAGMGMPSVVVERSSSLLQHNTSSSSHNNNLGLYDSFDFAAAAGLPFQESGLLPPASLPLAPSPQSMAAMAMPPSSLLLTLPGVPAAADVVYNPFGGGGAGGFLKREDGGPLVDAAGGGGRIGLNLGRRTYFSPADVLAVDRLLTRSRLAGGGVGVGLGMGLGMGVLGLGAAHHQQPPPRCQAEGCKADLSAAKHYHRRHKVCEYHAKASAVAAAGKQQRFCQQCSRFHVLAEFDEAKRSCRKRLTEHNRRRRKPSSAQDEDSSPPPPKKLDTCITNTASYNDDLKSASNTAAAAISPNGSGVSCLDVMDNGQTSSAAAPTALSLAAPPPPPLHEKDGSLDSMLMQRVLQGRREDDDDEQRRHFITSLV…
ZmSPL23	MEWTAPKPASSPPLLWDWGDHAATGSGSSSDAPARRGGKEREAKRARAGEDRGGGELRCQVEGCGLDLSRVKDYHRKHRVCEAHTKSPRVIVAGQERRFCQQCSRFHALSEFDQKKRSCRRRLSDHNARRRKPQPDAFTFASAKLPSTLFDDRRQISFVWNKAPVSHVRPFTSPWDSSSDLKPPYAKEISDVSTKVGTITGQVHLDKSHMFNAIPTLSHGKDEPWPMKGLDMSISASKFDGAADLQHALSLLSAGACGLPDSVHQTSCIIQFNGASENSSDLHVTHGRNSGPASCADAQHIAAQPQSQLFHFTTDTGNTVYEPSFFGVNQIN
ZmSPL24	MMTGRLNVATSSSPGGDDFLFMPMQQHQPPPPPPPPYVGFEHGHGVAGGGSQRVAGGVQHHLYDGLDFAASALQFQQAEAPHLHQQQLLTLPSSLGPMAPPPPPPPLPMPMPVPGMPGDHVYPALGMVKREGGGADGRIGLNLGRRTYFSPGDMMAVDRLLMRSRLGGGGGAFGLGFGFGFGGAHHLQAPPRCQAEGCKADLSGAKHYHRRHKVCEYHAKASVVATGGKQQRFCQQCSRFHVLSEFDEVKRSCRKRLAEHNRRRRKPPTTASSKDAASPPANKKPNCGSITSSYSTDNKNLNTAKSTMSSNTGSVISCLDQAAGNKQLQARPTLTLGASPDRDQLHHQLRAMLQAQAAAGGGHHHHQEQHFITSLQVHNNDGCGGGNSSSSNNNIILSC…
ZmSPL25	MATGGGSSRSDDVRGLKFGKKIYFEQDGGSGSGAGAVGGRKGKGVATGGARPASAASAAQPPRCQVDGCGVDLSAVKQYYCRHKVCNMHSKEPRVFVAGIEQRFCQQCSRFHQLHEFDQGKRSCRRRLIGHNERRRKPPPGPLTSRYGRLAASLQEPGRFRSFLLDFSYPRVPSSVRDAWPGIQHGGDRMLGTVQWHGHQEPPHPHRSAAAGYGNHAAYNCHGGLVAGGAPMLSSAAFELPPGGCVAGVAADSSCALSLLSTQPWDTTSHDHRSPAMPAAGAFDGTPVAPSVMASSYAASSAWTGSRDPAADGARNAQRLDDALHLVHPGSAAVHFSGELELALQGSGGPPHLPRVDHGGSGGGTFNHSTTSAMNWSL
ZmSPL26	MPDSSSSAGTGGMAPSSSAAASIAALAAAAASGDGSDDSGAANNNGALPLPLPPPHGVEDNNSPAELAGAGGTSRAVARRVAAAGASPAAAARRGAAVNAQAAGGAGPSCQVERCSADMGVEKRYNRRHKVCDAHRKASVVLLAGLRQRFCQQCSRFHELSHFDDTKRSCRLRLAGHNERRRRNPAEAQDQHGGRGDPGSHHLQIR
ZmSPL27	MKKRRWWFECEYAGGEGSASPGYFAPRSTASPSGFRLCSAAPASRIRGEIDFGVVVDKRRRLSPEEDGSGGCSNSAVADGDNSHVVCVQRGRNTEETRPRKGANSSTTPSCQVDGCQADLSGARDYHKRHKVCEAHTRTTVVCINNVEHRFCQQCSRFHLLHEFDDGKKSCRSRLAQHNGRRRKVQPQPAVNGNSMNEDQSLSSTLFLLLKQLSGLESGSSSEQINHPNSLVNLLKNLAAIASTHAYQDVLKNATSISSNDGNNAANGSIMHEQTIRSIPVRRESLAEEPAVKRRVQDFDLNDSCIEEAESRTDKIVFKLFGKEPKDFPVDLREQILNWLSHYPTDMESYIRPGCVILTIYLHLPNWMWDEFNDDPASWIENLISLSNDGFWRTGWLYA…
ZmSPL28	MDAPDSGGGGSADAGEPIWDWGNLLDFVVQDDDSLILPWDDAAGIAASDPTEAATALLPASPPLPQSVEEEPEPEPEPGPVLPPPPLRVQGIGRRVRKRDPRLVCPNYLAGIVPCACPEVDEMVAAAEVEDVATEFLAGARKKTKTAGRRGKAEAAGTAGGTVRAAVAEMKCQVPGCEADIRELKGYHRRHRVCLRCAHAATVMLDGVQKRYCQQCGKFHVLLDFDEDKRSCRRKLERHNKRRRRKPDSKGTLDKEIDEPLDMPADVSGSDELREENMEGITSEILETVLSNKVMDRETPVGSEDVLSSPTCTQPCLQNDQSKSVVTFAASVEACIGAKQESIKLANSPMHDTKSAYSSSCPTGRISFKLYDWNPAEFPRRLRHQIFEWLGSMPVELEG…
ZmSPL29	KRPRPGHAQQAAPACSVQGCDADLSQCRDYHRRHKVCVAHSKAPFVTVAGQQQRFCQQCSRFHLLEEFDEVKRSCRKRLDGHNRRRRKPQPDPLSPAGLFGDHHHGGVTRFTSYPHRFTTSIAKPEWGAVVKTETDAFQDQYYPAVHLNGAGAGALFHDKDRKHLPFLTNHNNGCQPFTVTTTASSESSSKHSNGNCALSLLSDNPTPAQAQTATIPTAQPLVATASQYGRLPGGDDDDVSLAGMSYMRVGDSRQASNLTTSSPGPATAAATQQHLQYHHGYYYHVSGGEQGNNSPDGAAIQALPFSSW
ZmSPL30	MGCHATPAWVAYRLYFQQQHHQPPPPPPRFHFVLSPALNDDSRAGSTARIAMEGNGGAGGGSGSAAPPWDLAMHWAPAVVSSYPPQPLELQQQELTCLKLGKRPACCWAGAPGNQAAQVHGNGGAGGAAAEGKRKDKAPAAAAVTRCQVEGCHLSLADAKEYHRRHKVCEAHSKAPRVVVLGAEQRFCQQCSRFHAISEFDDAKRSCRRRLAGHNERRRKSNASEAMARGVAHPHGVTAFGHGGFLPSRGLVPAGSSPAAAGALSLLSSARGSVAGASGPWLVTAAREDIPARSSAALDDLIAENRAAALLARQYFVSDRSPAPRRDFVASSTAGCSLQQQQHPPDHDHTAGWHPHPHPYSGGGGGSCGGRYQYHHVAPPSAWHATTLDLMQPTASTTA…
ZmSPL31	MMNLSAAAAAAANACDEFPYAPPNAAAPPSLFPIMEQESSIHREHQQQQLGLGYNPEPNSLALLPPSDAAHHTTIAAGPHDILQFYPASASHYLAASNPYGHFAGSSSFHQSSSSSSSYYYPPPPQAAPEYYFPTLVSSAEENMASFAATQLGLNLGYRTYFPPRGGYTYGHHPPRCQAEGCKADLSGAKRYHRRHKVCDHHSKAPVVVTAGGMHQRFCQQCSRFHLLDEFDDAKKSCRKRLADHNRRRRKSKPSDADAGDKKRAHANKAAPAKDKAGSSSKHMHIAGLGTQILGSTLLSKEQDQAMDLGEVVKEAVDPKGKASMLQHHGIHQQQHHGIHQQHHGFPFHSSSAGSSDTTSNIAQVQEPSLGFHHQHHQHSNVLQLGQAMFDLDFDH

## Sheet: Motif sequence
7 species SPL protein conserved motifs
Motif	Sequence	Wide
MEME-1	FCQQCSRFHLLSEFDEGKRSCRRRLAGHN	29
MEME-2	DYHRRHKVCEAHSKAPVVVVAGLEQR	26
MEME-3	RTDRIVFKLFGKEPSEFPRVLRGQILNWLSHSPTDMESYIRPGCIILTIY	50
MEME-4	GGSQPPRCQVEGCKADLSSAK	21
MEME-5	EDVLDALTDDPGQVGIEAWKNARDSTGFTPEDYARLRGHYSYIHLVQRKJ	50
MEME-6	RRRRKPQPDAL	11
MEME-7	FARFKWLLEFSMDRDWCAVVKKLLDILFE	29
MEME-8	AMLSMVAIAAVCVCVALLFKSLPRVY	26
MEME-9	LJGLKLGKRTYFEDA	15
MEME-10	DSSCALSLLSSQSWG	15
