# Supplementary material for: Genome-wide identification, evolution, and role of SPL gene family in beet (Beta vulgaris L.) under cold stress
Source: BMC Genomics. 2024 Jan 23;25:101. doi: 10.1186/s12864-024-09995-5 (PMC10804631; doi:10.1186/s12864-024-09995-5)
Supplement: Supplementary file 7 — Supplementary Material 7 [file 12864_2024_9995_MOESM7_ESM.xls]

## Sheet: Sheet1
Table S7 Primer sequences of 8 selected SPL genes and reference genes for qPCR
Gene	F/R	Sequence	Length	Tm(℃)	GC/%	Hairpin	Dimer	False Priming	Cross Dimer
BvSPL1	Sequence(5′to 3′)F	GGAAAACGAGTTGAGTG	17	44.6	47.1	None	None	None	None
BvSPL1	Sequence(5′to 3′)R	CAGACAGGTTGCGAAGT	17	49.9	50	None	None	None
BvSPL2	Sequence(5′to 3′)F	ATAATGAGCGTCGAAGAAAAC	21	54.4	38.1	None	Found:△G = -6.8	None	None
BvSPL2	Sequence(5′to 3′)R	GCCGTGGATACGAAGAGAA	19	55.8	52.6	None	None	None
BvSPL3	Sequence(5′to 3′)F	CGGCGAAAGAGGAGGAATCA	20	62.5	55	None	None	None	None
BvSPL3	Sequence(5′to 3′)R	AAAAGCGTTGGCGGAGGTTG	20	64.8	55	None	None	None
BvSPL4	Sequence(5′to 3′)F	AAGCCACTAAAGCCCTCG	18	55.3	55.6	None	None	None	None
BvSPL4	Sequence(5′to 3′)R	CCAAACGCCGTCTACAAC	18	54.3	55.6	None	None	None
BvSPL5	Sequence(5′to 3′)F	GGAAGAGTTTGACGAGGT	18	48.6	50	None	None	None	None
BvSPL5	Sequence(5′to 3′)R	TGTTTGAGAGGACAGGAA	18	47.6	44.4	None	None	None
BvSPL6	Sequence(5′to 3′)F	TAATCTCAAATACACAAGC	19	42.7	31.6	None	None	None	None
BvSPL6	Sequence(5′to 3′)R	TTCATCACTAAAAACCTCC	19	47	36.8	None	None	None
BvSPL7	Sequence(5′to 3′)F	CAGACCTTAGTAAATGCCG	19	50.9	47.4	None	None	None	None
BvSPL7	Sequence(5′to 3′)R	ACAACTCCTTTTTCCCTCA	19	51.7	42.1	None	None	None
BvSPL8	Sequence(5′to 3′)F	CCAAAACTTCACCTCTC	17	43.6	47.1	None	None	None	None
BvSPL8	Sequence(5′to 3′)R	GTTGACAAAACCTTCGC	17	48.1	47.1	None	None	None
